# Supplementary material for: 2-Amino-6-(naphthalen-1-yl)-4-phenyl­pyridine-3-carbonitrile
Source: Acta Crystallogr Sect E Struct Rep Online. 2011 Mar 12;67(Pt 4):o853. doi: 10.1107/S1600536811002765 (PMC3099955; doi:10.1107/S1600536811002765)
Supplement: Supplementary file 2 [file e-67-0o853-Isup2.hkl]

# 
# h,k,l, Fc-squared, Fo-squared, sigma(Fo-squared) and status flag 
# 
data_I
_shelx_title '    X in C2/c' 
_shelx_refln_list_code          4 
_shelx_F_calc_maximum      337.86 
_exptl_crystal_F_000      1344.00 
_reflns_d_resolution_high  0.8282 
 
loop_ 
 _symmetry_equiv_pos_as_xyz 
 'x, y, z' 
 '-x, y, -z+1/2' 
 'x+1/2, y+1/2, z' 
 '-x+1/2, y+1/2, -z+1/2' 
 '-x, -y, -z' 
 'x, -y, z-1/2' 
 '-x+1/2, -y+1/2, -z' 
 'x+1/2, -y+1/2, z-1/2' 
 
_cell_length_a    11.7990 
_cell_length_b    17.2840 
_cell_length_c    17.4920 
_cell_angle_alpha  90.000 
_cell_angle_beta   98.260 
_cell_angle_gamma  90.000 
 
_shelx_F_squared_multiplier     1.000 
 
loop_ 
 _refln_index_h 
 _refln_index_k 
 _refln_index_l 
 _refln_F_squared_calc 
 _refln_F_squared_meas 
 _refln_F_squared_sigma 
 _refln_observed_status 
   2   0   0    18426.62    19435.48    200.29 o 
   4   0   0    12186.36    11968.03     50.79 o 
   6   0   0    15182.51    15107.90     73.61 o 
   8   0   0      205.96      174.22     13.40 o 
  10   0   0       83.35       75.53     17.69 o 
  12   0   0        0.19        0.24     18.90 o 
  14   0   0       17.84       67.70     25.78 o 
   1   1   0     1731.71     1847.41      9.55 o 
   3   1   0    17111.21    15908.30    214.24 o 
   5   1   0      785.50      693.57     15.38 o 
   7   1   0     3888.94     4168.51     36.30 o 
   9   1   0       14.40       43.10     10.92 o 
  11   1   0        1.61      -19.57     19.57 o 
  13   1   0        8.92       33.67     27.31 o 
   0   2   0    12679.43    12956.79    151.73 o 
   2   2   0    18041.45    18931.49    247.72 o 
   4   2   0      293.96      269.06      6.84 o 
   6   2   0      468.19      510.68     18.83 o 
   8   2   0      564.07      496.92     21.03 o 
  10   2   0       35.80       47.54     17.21 o 
  12   2   0        3.80       11.97     18.63 o 
  14   2   0        1.58        1.46     26.47 o 
   1   3   0     5199.00     5521.04     28.83 o 
   3   3   0      259.40      326.36     10.07 o 
   5   3   0     1695.72     1821.11     28.54 o 
   7   3   0      904.65      831.46     22.39 o 
   9   3   0       96.77       69.54     12.92 o 
  11   3   0        0.57      -17.32     18.23 o 
  13   3   0        6.66       35.45     24.91 o 
   0   4   0    69356.55    72945.35    372.48 o 
   2   4   0     5037.06     4682.83     25.79 o 
   4   4   0        0.01       -2.96      7.14 o 
   6   4   0      458.22      449.04     12.57 o 
   8   4   0       45.52       25.52     12.64 o 
  10   4   0      124.64       91.28     18.71 o 
  12   4   0       48.70       46.55     21.85 o 
   1   5   0    12841.72    12881.39     49.13 o 
   3   5   0       89.10       83.77      6.29 o 
   5   5   0      531.58      542.83     18.30 o 
   7   5   0      274.59      279.33     13.00 o 
   9   5   0       62.67       51.89     15.32 o 
  11   5   0       33.68       54.10     20.46 o 
  13   5   0        2.02      -10.25     25.11 o 
   0   6   0      214.79      210.48     10.12 o 
   2   6   0     5451.28     5667.58     33.79 o 
   4   6   0     1040.98      898.31     10.69 o 
   6   6   0      196.85      164.30     12.18 o 
   8   6   0       67.09       37.94     11.61 o 
  10   6   0       21.39       65.93     16.76 o 
  12   6   0        0.44      -21.12     21.12 o 
   1   7   0      415.80      401.16     10.42 o 
   3   7   0     3171.25     3030.50     32.20 o 
   5   7   0     2744.12     2739.25     35.50 o 
   7   7   0        7.94       -5.75     10.75 o 
   9   7   0        8.20        5.75     14.13 o 
  11   7   0        0.87        7.59     18.54 o 
  13   7   0        0.45       30.54     24.62 o 
   0   8   0       14.79       15.30      6.87 o 
   2   8   0      734.18      737.05     22.80 o 
   4   8   0     1756.21     1885.51     26.62 o 
   6   8   0       29.13       35.55     10.48 o 
   8   8   0       71.87       40.54     14.60 o 
  10   8   0       10.35       24.15     17.52 o 
  12   8   0      131.88      113.53     23.57 o 
   1   9   0     1594.71     1737.00     22.31 o 
   3   9   0     1318.24     1415.80     16.95 o 
   5   9   0      279.85      248.06     12.36 o 
   7   9   0       28.73       59.05     13.67 o 
   9   9   0        0.41      -16.50     16.50 o 
  11   9   0       25.95       -7.54     21.83 o 
   0  10   0        3.38        0.87      8.27 o 
   2  10   0      165.70      195.11     14.80 o 
   4  10   0       40.91       43.36      9.54 o 
   6  10   0       13.95        1.42     11.17 o 
   8  10   0        4.17       -7.33     13.71 o 
  10  10   0       11.99      -16.13     18.68 o 
  12  10   0        3.08      -23.56     24.38 o 
   1  11   0      127.08      127.37     11.95 o 
   3  11   0       23.70       30.64     10.29 o 
   5  11   0      282.78      227.42     14.66 o 
   7  11   0        0.08      -14.73     14.73 o 
   9  11   0       19.06      -10.56     18.17 o 
  11  11   0        1.49       26.36     20.41 o 
   0  12   0       46.66       60.16     11.54 o 
   2  12   0      208.94      182.12     11.31 o 
   4  12   0      123.25       84.80     15.09 o 
   6  12   0       76.17       67.53     12.77 o 
   8  12   0       18.60       47.28     14.02 o 
  10  12   0        6.01      -18.75     18.75 o 
   1  13   0        9.38      -11.31     11.31 o 
   3  13   0      270.24      258.66     14.02 o 
   5  13   0       10.71       16.18     12.31 o 
   7  13   0        0.17        0.93     13.42 o 
   9  13   0        3.22        2.51     18.54 o 
  11  13   0        5.04       16.61     20.34 o 
   0  14   0       82.67       82.23     11.46 o 
   2  14   0       14.12       48.55     12.42 o 
   4  14   0        5.32      -13.75     13.75 o 
   6  14   0        0.26       -9.31     14.31 o 
   8  14   0       21.54       10.86     16.85 o 
  10  14   0       18.97       -7.62     19.51 o 
   1  15   0       81.58      103.00     14.36 o 
   3  15   0        0.57      -13.49     13.71 o 
   5  15   0       21.47       33.17     13.46 o 
   7  15   0       61.19       54.22     17.17 o 
   9  15   0       36.56        9.67     17.28 o 
   0  16   0       73.22       47.05     14.91 o 
   2  16   0       15.13       55.63     15.38 o 
   4  16   0        2.01        2.69      0.81 o 
   6  16   0        6.37       16.48     15.58 o 
   8  16   0        0.82       -2.24     16.85 o 
   1  17   0        5.65       31.07     13.58 o 
   3  17   0        4.07       33.59     17.02 o 
   5  17   0        0.28      -10.39     15.70 o 
   7  17   0        2.45       18.57     17.69 o 
   0  18   0        0.19       17.32     16.60 o 
   2  18   0        0.29       -6.37     15.21 o 
   4  18   0        1.60        1.56     14.61 o 
   6  18   0        0.69        0.00     17.09 o 
   1  19   0        0.56       32.15     14.92 o 
   3  19   0        4.46        2.96     14.11 o 
   5  19   0        5.65        4.81     16.19 o 
   0  20   0        0.39        2.42     18.40 o 
   2  20   0        0.18        7.32     17.16 o 
 -13   1   1        3.86      -25.66     25.66 o 
 -11   1   1       21.35       25.50     17.11 o 
  -9   1   1       14.20       15.13      4.31 o 
  -7   1   1      200.03      245.32     15.19 o 
  -5   1   1     2761.55     2815.38     29.18 o 
  -3   1   1    78339.80    78935.59    468.18 o 
  -1   1   1     2383.67     2465.21     14.18 o 
   1   1   1     2875.67     3232.85     15.47 o 
   3   1   1    45328.93    48334.21    393.86 o 
   5   1   1     7190.44     6918.73     57.17 o 
   7   1   1     1853.68     1911.70     41.49 o 
   9   1   1      612.70      609.56     21.65 o 
  11   1   1       44.33       45.11     17.29 o 
  13   1   1        1.81       19.61     26.14 o 
 -14   2   1       11.14       30.22     32.50 o 
 -12   2   1        3.59      -24.83     24.83 o 
 -10   2   1       35.74       72.69     16.42 o 
  -8   2   1      353.34      297.21     19.66 o 
  -6   2   1       61.10      102.19     17.03 o 
  -4   2   1       30.72       33.05      9.97 o 
  -2   2   1    12474.34    11842.18    159.88 o 
   0   2   1      803.75      777.01      6.89 o 
   2   2   1     7854.10     8443.30    181.22 o 
   4   2   1     6306.61     5680.38     37.75 o 
   6   2   1      505.43      499.35      9.96 o 
   8   2   1        2.10       11.70     10.90 o 
  10   2   1       24.74       10.57     17.33 o 
  12   2   1        3.26        6.08     21.97 o 
 -13   3   1        0.13       -8.30     32.77 o 
 -11   3   1       75.11       72.61     22.76 o 
  -9   3   1       45.66       79.25     14.93 o 
  -7   3   1      190.75      204.24     15.92 o 
  -5   3   1     1191.24     1218.25     20.59 o 
  -3   3   1     5744.63     5657.66     28.32 o 
  -1   3   1    52463.84    54726.38    361.67 o 
   1   3   1     2398.77     2107.14     17.31 o 
   3   3   1      331.36      348.24     25.42 o 
   5   3   1     6807.13     7299.50     63.48 o 
   7   3   1      243.10      215.81     18.44 o 
   9   3   1        0.06       -7.14     16.23 o 
  11   3   1        0.06      -17.45     18.67 o 
  13   3   1        0.58      -26.76     26.76 o 
 -12   4   1        0.02       -6.82     21.99 o 
 -10   4   1       33.49       33.29     10.14 o 
  -8   4   1       71.95       53.54     11.96 o 
  -6   4   1       12.68       36.02     11.77 o 
  -4   4   1       86.38       66.20      6.62 o 
  -2   4   1    19734.27    21039.85    249.05 o 
   0   4   1     5103.01     4952.83     21.21 o 
   2   4   1      550.36      483.61      8.35 o 
   4   4   1      988.74      911.88     17.69 o 
   6   4   1      555.43      641.56     19.25 o 
   8   4   1       16.63        6.04     11.54 o 
  10   4   1       57.48       94.82     20.15 o 
  12   4   1       10.18      -24.26     24.26 o 
 -13   5   1        5.98       50.99     35.33 o 
 -11   5   1       19.91       11.52     22.69 o 
  -9   5   1       44.24       17.31     17.31 o 
  -7   5   1      921.33      922.14     19.62 o 
  -5   5   1     3529.95     3078.86     33.68 o 
  -3   5   1     1971.41     1917.72     28.56 o 
  -1   5   1       71.42       69.39      6.53 o 
   1   5   1      176.98      131.84      6.22 o 
   3   5   1      579.84      586.69     13.93 o 
   5   5   1      316.98      295.67     11.58 o 
   7   5   1      475.03      481.21     16.72 o 
   9   5   1      146.34      155.98     18.23 o 
  11   5   1        7.87      -21.66     21.66 o 
  13   5   1       15.64       10.10      3.23 o 
 -12   6   1        7.99      -15.32     31.06 o 
 -10   6   1       59.44       74.43     18.44 o 
  -8   6   1        0.15      -12.71     12.71 o 
  -6   6   1     1561.59     1608.56     30.58 o 
  -4   6   1      188.81      161.51     10.28 o 
  -2   6   1      133.44      174.03      9.11 o 
   0   6   1     6875.66     6828.68     30.95 o 
   2   6   1       48.81       25.62      8.05 o 
   4   6   1      632.79      657.70     17.99 o 
   6   6   1       37.08       20.26     10.13 o 
   8   6   1        0.31       22.31     11.80 o 
  10   6   1      171.69      171.36     21.90 o 
  12   6   1        8.46      -11.78     24.16 o 
 -13   7   1        0.01       15.65     38.62 o 
 -11   7   1       80.73       93.76     29.42 o 
  -9   7   1        6.45      -14.80     14.80 o 
  -7   7   1       35.54       44.59     12.06 o 
  -5   7   1       33.71       19.01      9.03 o 
  -3   7   1     1609.25     1819.15     21.80 o 
  -1   7   1      277.41      278.65      8.07 o 
   1   7   1     1123.93     1105.92     15.81 o 
   3   7   1      880.56      841.70     14.09 o 
   5   7   1      201.33      194.47     13.56 o 
   7   7   1      232.68      216.91     11.16 o 
   9   7   1      219.45      258.72     17.40 o 
  11   7   1       25.94       -5.03     23.20 o 
  13   7   1        1.38        1.71     26.18 o 
 -12   8   1        1.43       13.02     27.82 o 
 -10   8   1      138.23      194.57     23.01 o 
  -8   8   1      111.15      107.31     14.49 o 
  -6   8   1       20.62       18.16      5.53 o 
  -4   8   1       84.81       63.63      9.26 o 
  -2   8   1     2076.29     2385.07     20.14 o 
   0   8   1     2804.77     3030.43     13.94 o 
   2   8   1     3567.78     3533.09     30.06 o 
   4   8   1      553.39      518.20     15.65 o 
   6   8   1      479.48      409.94     13.29 o 
   8   8   1       89.54       77.80     15.45 o 
  10   8   1       80.37      101.01     19.73 o 
  12   8   1       20.64      -22.28     22.28 o 
 -11   9   1        2.75       21.95     23.51 o 
  -9   9   1       21.67        9.75     18.55 o 
  -7   9   1        3.65        4.81      1.08 o 
  -5   9   1      223.75      217.15     18.88 o 
  -3   9   1      386.15      374.04     11.63 o 
  -1   9   1      171.97      179.15     11.89 o 
   1   9   1       61.47       71.78     13.90 o 
   3   9   1      243.64      214.88     11.15 o 
   5   9   1       28.25       29.96     10.15 o 
   7   9   1       64.86       69.96     14.25 o 
   9   9   1      127.28      132.72     16.05 o 
  11   9   1       22.80       38.40     22.94 o 
 -12  10   1        0.11       61.36     36.62 o 
 -10  10   1       10.35       10.16      2.89 o 
  -8  10   1       14.89       15.03      3.85 o 
  -6  10   1        0.06       -9.53     12.61 o 
  -4  10   1       47.54       42.18     12.28 o 
  -2  10   1        0.12        3.31      0.78 o 
   0  10   1      418.17      369.69     11.47 o 
   2  10   1       31.74       17.08      9.11 o 
   4  10   1      234.41      208.83     13.16 o 
   6  10   1       33.94       22.07     11.74 o 
   8  10   1        0.43      -14.48     14.48 o 
  10  10   1       44.13       52.74     18.18 o 
  12  10   1        2.82      -23.26     23.26 o 
 -11  11   1       60.05      133.82     33.45 o 
  -9  11   1       40.78        5.62     21.49 o 
  -7  11   1       43.97       49.94     17.30 o 
  -5  11   1        0.55      -12.93     12.93 o 
  -3  11   1        3.69       -8.57     10.90 o 
  -1  11   1      165.61      179.01     11.26 o 
   1  11   1       12.48        5.62      1.63 o 
   3  11   1        7.93        5.79      1.58 o 
   5  11   1       65.95       90.65     11.71 o 
   7  11   1        6.54       15.43     13.80 o 
   9  11   1       48.64       44.19     13.66 o 
  11  11   1       11.10      -22.11     22.11 o 
 -10  12   1       46.15      108.47     26.83 o 
  -8  12   1        3.99       12.67     19.46 o 
  -6  12   1       44.71       58.36     13.86 o 
  -4  12   1        0.00       17.90     10.88 o 
  -2  12   1      143.73      174.67     15.12 o 
   0  12   1       17.96        6.50      7.40 o 
   2  12   1       22.04       32.91     10.75 o 
   4  12   1       19.17      -13.07     13.07 o 
   6  12   1       14.25      -13.46     13.46 o 
   8  12   1       42.76       47.10     14.69 o 
  10  12   1        0.88      -14.28     15.24 o 
 -11  13   1        1.85      -38.62     38.62 o 
  -9  13   1        9.14      -27.79     27.79 o 
  -7  13   1        4.17       11.95     20.11 o 
  -5  13   1       12.03        1.80     12.82 o 
  -3  13   1        2.16       -7.57     12.78 o 
  -1  13   1       39.50       37.89     12.01 o 
   1  13   1       11.36       12.04     10.25 o 
   3  13   1      170.98      200.77     13.78 o 
   5  13   1        5.43        4.91     12.30 o 
   7  13   1        5.93        3.85     12.69 o 
   9  13   1        4.43        5.89      1.30 o 
 -10  14   1        0.41        0.00     32.88 o 
  -8  14   1        0.04      -22.87     22.87 o 
  -6  14   1        5.46       -2.22     17.20 o 
  -4  14   1        0.99        2.03     15.42 o 
  -2  14   1      322.03      357.48     16.75 o 
   0  14   1       84.89       54.30     14.03 o 
   2  14   1       19.70       33.20     12.16 o 
   4  14   1        7.39        9.33      2.87 o 
   6  14   1       13.37       -5.53     11.96 o 
   8  14   1       18.64       10.58     18.23 o 
  10  14   1        5.36        5.10     20.42 o 
  -9  15   1       14.92      -28.01     28.01 o 
  -7  15   1       10.82       19.63     19.01 o 
  -5  15   1        6.05       19.68     18.10 o 
  -3  15   1        8.58      -16.72     16.72 o 
  -1  15   1       55.20       43.51     12.55 o 
   1  15   1        2.26        0.00     13.99 o 
   3  15   1        0.13       -8.31     12.26 o 
   5  15   1        4.70        5.34      1.48 o 
   7  15   1        0.47       10.33     14.71 o 
   9  15   1        8.01      -16.79     17.02 o 
  -8  16   1        3.91       32.79     25.12 o 
  -6  16   1        0.14       16.27     19.76 o 
  -4  16   1       45.02       25.92     16.43 o 
  -2  16   1       42.72       67.71     14.44 o 
   0  16   1        1.89       14.64     15.77 o 
   2  16   1       37.47       21.05     12.50 o 
   4  16   1        1.72        2.04     11.90 o 
   6  16   1        0.19        7.99     14.02 o 
   8  16   1        3.95      -19.39     19.39 o 
  -7  17   1        0.00      -16.92     26.34 o 
  -5  17   1        0.01       15.79     19.12 o 
  -3  17   1       18.50       -8.71     18.16 o 
  -1  17   1        1.16       13.68     14.14 o 
   1  17   1        0.17        9.31     15.09 o 
   3  17   1        0.28        3.89     16.64 o 
   5  17   1        0.64       20.28     13.25 o 
   7  17   1        6.33      -18.15     18.15 o 
  -6  18   1        5.48      -24.78     24.78 o 
  -4  18   1        3.96      -22.34     22.34 o 
  -2  18   1        8.53      -15.71     15.71 o 
   0  18   1        4.65       -3.07     27.91 o 
   2  18   1        5.77      -14.60     14.60 o 
   4  18   1        1.52      -13.85     13.85 o 
   6  18   1        0.66      -11.17     17.50 o 
  -5  19   1        1.99      -23.48     23.48 o 
  -3  19   1        0.00       31.24     17.92 o 
  -1  19   1        1.30       23.28     16.22 o 
   1  19   1        1.19        1.56     15.33 o 
   3  19   1        0.45       -8.78     15.21 o 
   5  19   1        0.82        1.26     15.11 o 
  -2  20   1        1.61        0.00     19.79 o 
   0  20   1        0.89       -5.84     11.66 o 
   2  20   1        1.67       11.75     18.05 o 
 -14   0   2        1.10      -33.37     33.37 o 
 -12   0   2        3.04       17.97     20.01 o 
 -10   0   2        0.05       10.35     13.90 o 
  -8   0   2       32.78       43.75     12.61 o 
  -6   0   2      289.25      303.08     18.07 o 
  -4   0   2     1424.57     1540.96     25.35 o 
  -2   0   2     6210.39     6593.00    147.61 o 
   0   0   2     2136.67     1849.95      5.34 o 
   2   0   2   114146.58   116127.38    475.85 o 
   4   0   2    19586.53    19471.55    363.23 o 
   6   0   2     7125.98     6765.02     40.99 o 
   8   0   2      245.63      192.17     17.25 o 
  10   0   2       75.78       69.50     16.98 o 
  12   0   2       66.16       44.11     25.59 o 
 -13   1   2        0.76      -14.81     24.31 o 
 -11   1   2       13.15      -17.22     17.22 o 
  -9   1   2       95.78      101.17     13.80 o 
  -7   1   2      319.13      278.32     13.69 o 
  -5   1   2     1258.88     1181.31     19.21 o 
  -3   1   2      469.54      442.66      8.85 o 
  -1   1   2    19171.99    20118.27    153.31 o 
   1   1   2      474.64      484.28      7.71 o 
   3   1   2     3654.80     3323.39     21.37 o 
   5   1   2      760.34      734.93     14.84 o 
   7   1   2        2.78        4.00      0.89 o 
   9   1   2      159.29      144.35     16.15 o 
  11   1   2        2.39       13.39     18.30 o 
  13   1   2        3.31      -29.47     29.47 o 
 -14   2   2        0.19       43.61     31.28 o 
 -12   2   2       69.10      130.99     23.24 o 
 -10   2   2       10.82        8.43     16.24 o 
  -8   2   2       40.69       43.12     11.30 o 
  -6   2   2      257.29      260.15     16.16 o 
  -4   2   2     1158.91     1190.42     17.46 o 
  -2   2   2      315.61      282.60      7.82 o 
   0   2   2    14017.93    14861.15    794.40 o 
   2   2   2    18444.78    20095.50    261.75 o 
   4   2   2      504.20      491.85     13.58 o 
   6   2   2      632.48      731.83     22.91 o 
   8   2   2      217.80      255.98     16.23 o 
  10   2   2       56.35       32.64     19.28 o 
  12   2   2       43.63       51.13     20.74 o 
 -13   3   2        5.66      -32.06     32.06 o 
 -11   3   2       23.15       29.79      8.77 o 
  -9   3   2       46.96       46.42     14.53 o 
  -7   3   2      558.03      585.66     19.56 o 
  -5   3   2     2053.57     2139.93     29.52 o 
  -3   3   2     1685.31     1769.22     22.66 o 
  -1   3   2    31217.33    32150.29    297.43 o 
   1   3   2      304.56      349.04     11.05 o 
   3   3   2    21518.81    21672.51    328.97 o 
   5   3   2      273.66      253.17     12.12 o 
   7   3   2      757.15      801.21     22.92 o 
   9   3   2      497.04      439.11     23.73 o 
  11   3   2        2.34      -10.23     20.15 o 
  13   3   2       11.85       41.66     27.77 o 
 -12   4   2       55.17       58.93     15.93 o 
 -10   4   2       44.29       29.69      8.49 o 
  -8   4   2       43.94        7.57     12.98 o 
  -6   4   2      934.38     1057.14     21.98 o 
  -4   4   2     1025.76     1008.81     23.33 o 
  -2   4   2     3689.56     4027.72     35.74 o 
   0   4   2     6119.49     6325.72     20.82 o 
   2   4   2      631.60      530.32      9.47 o 
   4   4   2      139.13      159.26     10.16 o 
   6   4   2      865.90      932.79     17.85 o 
   8   4   2     1049.54     1070.16     30.36 o 
  10   4   2      417.28      432.24     24.53 o 
  12   4   2        2.79      -15.21     22.96 o 
 -13   5   2       16.84        8.92      2.26 o 
 -11   5   2       36.01        2.71     19.00 o 
  -9   5   2      114.11      122.00     18.79 o 
  -7   5   2       68.70       73.71     11.59 o 
  -5   5   2      312.85      353.50     16.21 o 
  -3   5   2      265.59      248.57     16.52 o 
  -1   5   2     4521.20     4262.75     22.84 o 
   1   5   2     1207.99     1302.91     17.64 o 
   3   5   2     4562.28     4280.31     28.36 o 
   5   5   2        1.33        0.74     10.98 o 
   7   5   2      189.51      184.17     11.09 o 
   9   5   2      241.83      291.91     25.99 o 
  11   5   2      199.53      209.23     23.56 o 
  13   5   2        2.21       32.40     26.66 o 
 -12   6   2       10.80      -28.94     28.94 o 
 -10   6   2       20.17       50.48     17.03 o 
  -8   6   2        0.75      -12.04     12.04 o 
  -6   6   2       76.89       75.90      8.90 o 
  -4   6   2      861.08      832.48     14.17 o 
  -2   6   2     6318.50     5784.82     38.64 o 
   0   6   2      353.91      381.44      6.81 o 
   2   6   2      450.46      455.19     11.06 o 
   4   6   2       15.90       14.26      4.29 o 
   6   6   2      573.82      514.34     12.52 o 
   8   6   2       52.69       49.85     14.31 o 
  10   6   2        0.85        0.35     18.33 o 
  12   6   2       13.17      -24.59     24.59 o 
 -13   7   2        4.04       39.34     33.39 o 
 -11   7   2       46.68       99.29     22.62 o 
  -9   7   2       13.93       35.45     14.48 o 
  -7   7   2        0.94       -4.42     11.45 o 
  -5   7   2       45.94       59.95      9.55 o 
  -3   7   2        0.29        0.00      8.69 o 
  -1   7   2       49.40       28.37      8.71 o 
   1   7   2      266.36      263.59      7.29 o 
   3   7   2     1965.81     1876.24     37.40 o 
   5   7   2      160.17      187.98     13.94 o 
   7   7   2      245.93      257.42     17.24 o 
   9   7   2       33.40       70.58     16.02 o 
  11   7   2       37.66       39.13     11.77 o 
  13   7   2        2.93      -10.64     25.98 o 
 -12   8   2       38.29      -28.66     31.94 o 
 -10   8   2        1.96        2.54     18.94 o 
  -8   8   2       79.73       72.16     13.93 o 
  -6   8   2      526.97      549.89     17.45 o 
  -4   8   2     1077.38     1083.19     22.60 o 
  -2   8   2     3778.39     3601.77     28.85 o 
   0   8   2        0.24        7.12      2.17 o 
   2   8   2      184.93      213.54     12.38 o 
   4   8   2       47.48       55.92     12.51 o 
   6   8   2      212.13      171.73     14.37 o 
   8   8   2        3.76      -13.61     13.61 o 
  10   8   2       60.37       84.80     18.84 o 
  12   8   2       13.73       41.65     20.55 o 
 -11   9   2       24.05       17.46     24.88 o 
  -9   9   2        8.66       46.87     16.75 o 
  -7   9   2       34.14       41.83     11.65 o 
  -5   9   2       42.61       66.46     14.23 o 
  -3   9   2       10.00        6.19      9.40 o 
  -1   9   2     1553.04     1589.07     26.71 o 
   1   9   2      348.40      352.43     16.93 o 
   3   9   2     1874.31     1716.67     23.15 o 
   5   9   2       25.07        1.17     10.06 o 
   7   9   2       36.44       30.45      9.41 o 
   9   9   2       39.49       15.91     15.40 o 
  11   9   2       38.95       48.55     12.78 o 
 -12  10   2        0.02       23.75     29.91 o 
 -10  10   2        9.53       -3.06     25.57 o 
  -8  10   2        0.67      -15.45     15.45 o 
  -6  10   2        4.10       23.33     10.39 o 
  -4  10   2      152.15      131.78     15.98 o 
  -2  10   2        3.16       13.58      4.27 o 
   0  10   2      402.73      437.60      7.10 o 
   2  10   2       13.90        3.18      8.17 o 
   4  10   2       86.77       70.30     11.91 o 
   6  10   2       44.30       42.23     12.77 o 
   8  10   2       26.36       40.04     14.07 o 
  10  10   2        2.62       32.21     19.73 o 
  12  10   2        0.19       29.78     20.40 o 
 -11  11   2        8.01       56.05     30.39 o 
  -9  11   2       53.74       50.28     15.19 o 
  -7  11   2        6.28       15.47     15.74 o 
  -5  11   2        0.21       22.52      9.55 o 
  -3  11   2       71.89      122.79     12.44 o 
  -1  11   2       10.23        7.74      2.15 o 
   1  11   2       20.38       26.56      8.06 o 
   3  11   2      173.80      164.23     11.23 o 
   5  11   2       37.85       45.53     11.10 o 
   7  11   2        0.17      -13.36     13.36 o 
   9  11   2        2.25      -16.66     17.15 o 
  11  11   2        4.35        8.04     19.10 o 
 -10  12   2       15.88       17.63      5.55 o 
  -8  12   2        4.07       39.12     20.44 o 
  -6  12   2       27.19       27.92      8.98 o 
  -4  12   2        0.61      -12.85     12.85 o 
  -2  12   2      147.19      188.79     12.48 o 
   0  12   2      360.49      316.73     10.85 o 
   2  12   2        0.70       -3.77     11.07 o 
   4  12   2        4.98        6.43      2.10 o 
   6  12   2       78.91       67.85     13.90 o 
   8  12   2        0.14       21.54     13.98 o 
  10  12   2       13.28       45.48     18.34 o 
 -11  13   2        0.52       -9.33     34.40 o 
  -9  13   2        4.45        2.10      0.65 o 
  -7  13   2        5.09        5.20      1.22 o 
  -5  13   2       74.57       99.39     16.48 o 
  -3  13   2       30.87       17.89     12.31 o 
  -1  13   2       45.33       29.94     12.96 o 
   1  13   2       41.41       12.09     11.43 o 
   3  13   2        3.75      -11.16     11.16 o 
   5  13   2        0.11        0.38     12.51 o 
   7  13   2        0.01      -14.66     14.66 o 
   9  13   2        3.83      -16.88     16.88 o 
 -10  14   2        0.01      -20.68     29.12 o 
  -8  14   2        3.93        5.87     19.77 o 
  -6  14   2        0.08        0.73     16.27 o 
  -4  14   2        0.09        0.15     15.72 o 
  -2  14   2       42.19       64.01     14.79 o 
   0  14   2       39.19       51.00     14.64 o 
   2  14   2        6.33       25.16     11.06 o 
   4  14   2        3.35      -12.74     12.74 o 
   6  14   2        0.17       17.99     13.88 o 
   8  14   2        1.75      -16.52     16.52 o 
  10  14   2        0.09       -9.99     16.58 o 
  -9  15   2       19.90       66.24     28.04 o 
  -7  15   2        2.61      -15.99     18.01 o 
  -5  15   2       48.53       41.94     20.20 o 
  -3  15   2        3.25       31.96     16.21 o 
  -1  15   2        2.45       -4.90     14.07 o 
   1  15   2       33.73       25.14     14.52 o 
   3  15   2        1.41       26.28     12.61 o 
   5  15   2        2.46       12.56     13.83 o 
   7  15   2        7.16        0.00     14.57 o 
   9  15   2        0.08        0.32     16.61 o 
  -8  16   2        4.66       26.92     25.95 o 
  -6  16   2       17.81      -20.94     20.94 o 
  -4  16   2       57.45       29.08     17.99 o 
  -2  16   2        0.11        9.16     16.25 o 
   0  16   2       24.85       21.63     12.92 o 
   2  16   2       14.02      -13.43     13.43 o 
   4  16   2        0.01      -13.47     13.47 o 
   6  16   2       16.81       -3.99     16.17 o 
   8  16   2        0.06       20.36     15.69 o 
  -7  17   2        8.39       19.12     20.93 o 
  -5  17   2        0.08       32.33     17.87 o 
  -3  17   2        0.04      -17.40     17.40 o 
  -1  17   2        4.28        6.34      2.06 o 
   1  17   2        0.84        1.59     14.37 o 
   3  17   2        0.56      -15.30     15.30 o 
   5  17   2        1.83        0.00     15.12 o 
   7  17   2        1.65      -16.98     16.98 o 
  -6  18   2        9.41       12.00     18.58 o 
  -4  18   2        2.92        2.51     17.39 o 
  -2  18   2        0.49       -4.40     15.72 o 
   0  18   2        1.46       12.90     11.03 o 
   2  18   2        0.54       11.78     14.72 o 
   4  18   2        0.00        6.17     13.78 o 
   6  18   2        0.73      -13.05     16.72 o 
  -5  19   2        6.37       14.63     19.79 o 
  -3  19   2        6.34       12.37     16.97 o 
  -1  19   2        0.58      -15.93     15.93 o 
   1  19   2        4.18       27.49     14.07 o 
   3  19   2        8.29       34.00     14.42 o 
   5  19   2        0.31        2.23     15.36 o 
  -2  20   2        1.08       -2.58     15.67 o 
   0  20   2        0.05      -18.55     18.55 o 
   2  20   2        1.04      -16.85     16.85 o 
 -13   1   3       93.41      161.32     28.00 o 
 -11   1   3      221.27      200.92     21.20 o 
  -9   1   3       73.24       73.96     10.41 o 
  -7   1   3      270.02      230.54     13.70 o 
  -5   1   3     1047.80     1146.51     19.43 o 
  -3   1   3    12559.99    13306.74    239.56 o 
  -1   1   3    26308.11    27306.26    183.22 o 
   1   1   3      350.09      281.20      6.11 o 
   3   1   3        1.78        3.72      1.10 o 
   5   1   3     2288.09     2090.86     26.87 o 
   7   1   3     1480.33     1567.27     45.11 o 
   9   1   3      220.29      230.38     36.15 o 
  11   1   3       20.44       64.74     21.47 o 
  13   1   3        0.67      -30.42     31.24 o 
 -14   2   3        0.16      -31.66     31.66 o 
 -12   2   3       10.58       12.37      3.35 o 
 -10   2   3        9.34       10.46     14.05 o 
  -8   2   3      173.88      160.74     10.49 o 
  -6   2   3      910.06      916.70     20.95 o 
  -4   2   3      862.93      753.55     11.35 o 
  -2   2   3    28734.76    28864.31    308.31 o 
   0   2   3     4164.37     4470.14    228.24 o 
   2   2   3     5028.85     5654.34     30.69 o 
   4   2   3       48.97       56.61      8.22 o 
   6   2   3     6636.05     6874.09     42.98 o 
   8   2   3     2398.70     2395.49     34.72 o 
  10   2   3      570.23      594.92     34.35 o 
  12   2   3       20.76       20.37      6.64 o 
 -13   3   3        1.15      -11.69     30.02 o 
 -11   3   3        9.44      -19.73     19.73 o 
  -9   3   3        0.12      -12.18     12.18 o 
  -7   3   3      314.06      382.67     19.58 o 
  -5   3   3       34.56       36.48      8.70 o 
  -3   3   3       64.11       48.58      6.28 o 
  -1   3   3    18155.63    18318.61    239.84 o 
   1   3   3       88.18       69.68      4.32 o 
   3   3   3     1825.69     1746.19     17.25 o 
   5   3   3       15.75       17.87      5.39 o 
   7   3   3     1405.26     1460.32     31.49 o 
   9   3   3       15.97       30.03     16.95 o 
  11   3   3        9.42      -10.72     20.82 o 
  13   3   3       34.42       39.97     29.78 o 
 -12   4   3       23.75       25.57      7.82 o 
 -10   4   3        1.00       22.14     14.26 o 
  -8   4   3      103.79       65.71      9.96 o 
  -6   4   3       27.48       33.22      9.92 o 
  -4   4   3      113.91      129.14     10.14 o 
  -2   4   3     2061.20     2114.67     27.65 o 
   0   4   3      265.10      258.01      6.23 o 
   2   4   3     2203.89     2151.86     19.30 o 
   4   4   3     2027.68     2138.64     32.98 o 
   6   4   3        1.23        6.04      1.48 o 
   8   4   3      140.83      132.45     16.50 o 
  10   4   3       93.89       90.44     21.30 o 
  12   4   3        8.60      -19.13     21.44 o 
 -13   5   3        4.72       33.56     29.88 o 
 -11   5   3       46.40       55.51     15.57 o 
  -9   5   3       14.56      -14.87     14.87 o 
  -7   5   3       38.42       47.34     14.16 o 
  -5   5   3        0.03       11.30      7.92 o 
  -3   5   3       36.00       18.15      6.28 o 
  -1   5   3     7488.22     7540.00     40.79 o 
   1   5   3      160.87      158.95      7.85 o 
   3   5   3     1044.20     1089.88     19.04 o 
   5   5   3     3827.60     3658.77     49.42 o 
   7   5   3        2.90        0.96     12.29 o 
   9   5   3       94.91      102.57     17.19 o 
  11   5   3      425.26      410.81     30.64 o 
  13   5   3       11.92      -11.36     29.95 o 
 -12   6   3        1.85      -14.14     26.43 o 
 -10   6   3       54.86       75.74     17.62 o 
  -8   6   3      249.23      237.88     13.55 o 
  -6   6   3      158.71      126.95     11.88 o 
  -4   6   3     1400.91     1300.69     22.05 o 
  -2   6   3     3037.32     3451.01     27.57 o 
   0   6   3     9670.62    10122.72     35.81 o 
   2   6   3     4836.35     5124.21     48.01 o 
   4   6   3       81.84      126.01     15.27 o 
   6   6   3      172.85      156.72     18.00 o 
   8   6   3       10.38       18.34     14.01 o 
  10   6   3      341.04      366.89     26.64 o 
  12   6   3        1.08       43.27     22.40 o 
 -13   7   3       11.94      -35.96     35.96 o 
 -11   7   3      114.39      119.28     21.89 o 
  -9   7   3       24.16       22.17      6.39 o 
  -7   7   3      208.13      201.60     16.55 o 
  -5   7   3      100.48       90.25      8.87 o 
  -3   7   3     3465.87     3372.25     30.75 o 
  -1   7   3      891.37      960.10     15.74 o 
   1   7   3      869.72      844.89     14.32 o 
   3   7   3      212.73      213.30     12.50 o 
   5   7   3        5.95        7.44      2.54 o 
   7   7   3       11.96        9.33      2.52 o 
   9   7   3       96.62       75.71     17.55 o 
  11   7   3       42.90       83.58     25.24 o 
 -12   8   3       27.07       70.18     27.68 o 
 -10   8   3        6.37       36.45     20.61 o 
  -8   8   3      203.37      170.28     19.19 o 
  -6   8   3      123.14       94.57     11.92 o 
  -4   8   3     1328.51     1281.13     20.35 o 
  -2   8   3       49.10       74.43      8.93 o 
   0   8   3     1962.15     2027.79     19.06 o 
   2   8   3      362.09      382.41     12.55 o 
   4   8   3      370.24      385.72     16.36 o 
   6   8   3       19.88       22.76      7.32 o 
   8   8   3        1.10       15.74     15.00 o 
  10   8   3        1.88      -20.12     20.12 o 
  12   8   3       13.82      -24.62     24.62 o 
 -11   9   3      150.94      159.53     26.64 o 
  -9   9   3       58.81       87.10     18.97 o 
  -7   9   3       23.65       24.13      7.27 o 
  -5   9   3       86.37       87.69     12.96 o 
  -3   9   3      583.99      536.19     15.62 o 
  -1   9   3      827.03      917.58     17.94 o 
   1   9   3     3182.78     2873.72     33.78 o 
   3   9   3     1128.37     1062.35     14.70 o 
   5   9   3      215.74      183.59     11.34 o 
   7   9   3        5.61        2.72     13.02 o 
   9   9   3        5.24        3.81      0.89 o 
  11   9   3       80.61       74.18     22.47 o 
 -12  10   3        0.94      -34.20     34.20 o 
 -10  10   3       16.65       40.93     21.93 o 
  -8  10   3       41.53        6.13     16.75 o 
  -6  10   3       45.47       37.76     11.46 o 
  -4  10   3      362.70      313.04     14.49 o 
  -2  10   3      110.96      122.15     12.23 o 
   0  10   3        0.42        2.09      5.88 o 
   2  10   3        7.08       19.62      6.17 o 
   4  10   3      212.85      252.21     15.63 o 
   6  10   3       77.67      119.81     16.98 o 
   8  10   3       44.21       35.92     11.48 o 
  10  10   3       36.82       79.12     17.36 o 
 -11  11   3        0.21       30.15     25.68 o 
  -9  11   3        1.99      -19.79     19.79 o 
  -7  11   3        5.06       40.02     15.64 o 
  -5  11   3       71.62       47.28     12.56 o 
  -3  11   3       43.66       34.99     10.98 o 
  -1  11   3      318.81      390.74     12.06 o 
   1  11   3       17.09       16.21      9.99 o 
   3  11   3      100.07       88.99     10.23 o 
   5  11   3       53.06       72.04     11.86 o 
   7  11   3        6.00       32.77     14.11 o 
   9  11   3       66.55       55.18     16.25 o 
  11  11   3       10.30        7.97     20.43 o 
 -10  12   3        0.51        3.40     24.52 o 
  -8  12   3        1.95        2.28     18.86 o 
  -6  12   3       35.77       63.10     16.48 o 
  -4  12   3      121.48      100.09     16.17 o 
  -2  12   3        2.70       -3.81      9.88 o 
   0  12   3       41.80       46.39      7.83 o 
   2  12   3        0.14        1.42     10.93 o 
   4  12   3        6.69        9.49      2.60 o 
   6  12   3        0.00        1.55     13.70 o 
   8  12   3        2.01        1.33     15.37 o 
  10  12   3        0.40        0.07     16.70 o 
 -11  13   3        1.60       21.65     34.23 o 
  -9  13   3        4.20       23.96     20.17 o 
  -7  13   3        4.68       13.26     16.23 o 
  -5  13   3      266.29      286.23     24.39 o 
  -3  13   3      173.52      145.72     17.59 o 
  -1  13   3      280.20      341.85     15.20 o 
   1  13   3      217.96      207.32     14.30 o 
   3  13   3       69.36       83.10     12.27 o 
   5  13   3       54.66       52.86     12.51 o 
   7  13   3       40.04       31.46     13.54 o 
   9  13   3        2.86      -17.06     17.06 o 
 -10  14   3        2.89      -19.28     31.07 o 
  -8  14   3       34.04        5.60     22.07 o 
  -6  14   3       60.66       70.53     18.81 o 
  -4  14   3        0.40        0.19     17.21 o 
  -2  14   3       44.66       91.89     17.17 o 
   0  14   3      367.67      379.62     40.64 o 
   2  14   3        6.29        6.05      1.82 o 
   4  14   3       10.24       17.57     12.28 o 
   6  14   3       14.77       13.22      3.30 o 
   8  14   3        0.96       16.64     15.99 o 
  -9  15   3        0.34      -25.60     25.60 o 
  -7  15   3        0.59       10.26     18.02 o 
  -5  15   3       21.46      -20.01     20.01 o 
  -3  15   3        0.30       31.56     17.15 o 
  -1  15   3       22.71       20.16      6.33 o 
   1  15   3       22.11       13.99     12.30 o 
   3  15   3       12.20      -12.55     12.55 o 
   5  15   3        1.87        1.87     14.99 o 
   7  15   3        5.15      -11.95     15.31 o 
   9  15   3        0.29      -18.20     18.20 o 
  -8  16   3       10.60        0.00     21.34 o 
  -6  16   3      102.26      102.31     21.31 o 
  -4  16   3       53.80       46.60     17.83 o 
  -2  16   3       19.67       14.23     14.23 o 
   0  16   3       84.90       86.39     10.31 o 
   2  16   3       16.17       18.71     13.10 o 
   4  16   3        4.15        9.04     12.72 o 
   6  16   3        0.43      -15.16     15.16 o 
   8  16   3        0.98        4.56     16.77 o 
  -7  17   3        0.44       -2.85     22.00 o 
  -5  17   3       20.89      -14.31     19.58 o 
  -3  17   3       24.16        0.00     16.54 o 
  -1  17   3       48.13       44.80     14.72 o 
   1  17   3       41.35       30.63     15.83 o 
   3  17   3        2.09       10.99     13.24 o 
   5  17   3        0.37       29.42     13.10 o 
   7  17   3        2.15       -6.46     14.53 o 
  -6  18   3        2.16       14.29     20.21 o 
  -4  18   3        0.11       30.78     19.47 o 
  -2  18   3        0.08       14.67     15.12 o 
   0  18   3        1.22       15.70     17.60 o 
   2  18   3        0.13        0.20     13.24 o 
   4  18   3        0.93        3.99     14.96 o 
   6  18   3        1.32        6.53     16.03 o 
  -5  19   3        6.23       30.70     20.73 o 
  -3  19   3       11.22       10.36      3.22 o 
  -1  19   3        5.11        4.31     15.51 o 
   1  19   3        0.19       12.32     15.19 o 
   3  19   3        0.63        0.50     15.13 o 
   5  19   3        0.85       15.24     15.44 o 
  -2  20   3        0.72        7.34     16.03 o 
   0  20   3        0.04       -9.30      9.30 o 
   2  20   3        0.09        0.00     15.40 o 
 -14   0   4        0.00      -13.24     31.28 o 
 -12   0   4      111.65       65.05     23.80 o 
 -10   0   4       89.48       47.51     15.06 o 
  -8   0   4      365.58      298.20     15.31 o 
  -6   0   4     4371.58     4897.47     44.40 o 
  -4   0   4    17081.63    17438.93    270.36 o 
  -2   0   4    18198.01    17753.76    208.13 o 
   0   0   4     6111.04     6874.33    332.01 o 
   2   0   4    26113.14    23832.40    249.32 o 
   4   0   4       53.43       53.76      6.99 o 
   6   0   4      491.97      508.02     32.22 o 
   8   0   4      574.40      494.11     23.69 o 
  10   0   4      179.22      159.30     21.48 o 
  12   0   4       29.05       27.21      7.79 o 
 -13   1   4       17.44       62.07     24.02 o 
 -11   1   4       80.64       87.48     18.27 o 
  -9   1   4       14.82        0.00     12.09 o 
  -7   1   4      590.65      652.53     21.18 o 
  -5   1   4      386.97      424.75     13.50 o 
  -3   1   4     7555.23     7882.01     42.04 o 
  -1   1   4     6700.48     6176.49     27.50 o 
   1   1   4      254.99      246.88      6.52 o 
   3   1   4    22523.88    23628.66    292.55 o 
   5   1   4     4065.61     4396.94     39.17 o 
   7   1   4     1030.46      877.04     24.05 o 
   9   1   4     1585.08     1616.12     37.97 o 
  11   1   4       24.41       29.85     26.39 o 
  13   1   4        0.37        0.08     28.22 o 
 -14   2   4        2.75        0.00     28.07 o 
 -12   2   4        1.45      -21.61     21.61 o 
 -10   2   4       80.15       44.02     18.75 o 
  -8   2   4      150.08      172.12     13.16 o 
  -6   2   4       22.75       35.85     10.21 o 
  -4   2   4     2252.37     2405.61     22.69 o 
  -2   2   4      229.51      255.52      7.82 o 
   0   2   4     1526.64     1591.43    118.34 o 
   2   2   4     2300.03     2380.37     22.65 o 
   4   2   4     8012.95     8809.04     56.08 o 
   6   2   4     1570.90     1557.29     27.69 o 
   8   2   4       20.16       42.55     14.54 o 
  10   2   4      393.30      481.59     29.25 o 
  12   2   4       38.55      103.77     34.35 o 
 -13   3   4        6.01        0.00     28.27 o 
 -11   3   4       58.92       62.60     19.88 o 
  -9   3   4      119.03      171.72     17.20 o 
  -7   3   4      281.43      223.79     14.93 o 
  -5   3   4     1465.01     1398.52     23.18 o 
  -3   3   4     2068.13     2228.69     28.05 o 
  -1   3   4      311.37      297.32     10.35 o 
   1   3   4        4.74       10.19      4.33 o 
   3   3   4      894.07     1004.94     16.97 o 
   5   3   4     3455.47     3357.20     38.40 o 
   7   3   4       20.16       -1.26     11.68 o 
   9   3   4     1178.70     1307.85     36.00 o 
  11   3   4      539.41      600.98     32.97 o 
  13   3   4       12.33       16.89     29.84 o 
 -12   4   4       81.81       73.81     23.53 o 
 -10   4   4       15.59       18.85      5.69 o 
  -8   4   4        4.48        7.65      2.25 o 
  -6   4   4      253.39      288.18     15.38 o 
  -4   4   4      155.23      193.18     12.27 o 
  -2   4   4       44.81       58.74      7.57 o 
   0   4   4     2813.50     2980.47    119.44 o 
   2   4   4      837.64      745.93     11.14 o 
   4   4   4       77.63       76.44     10.70 o 
   6   4   4      152.22      129.01     11.48 o 
   8   4   4       48.26       52.16     14.97 o 
  10   4   4      288.26      230.71     25.70 o 
  12   4   4       19.21        6.78     25.73 o 
 -13   5   4       14.76       53.17     28.16 o 
 -11   5   4       22.59      -21.49     21.49 o 
  -9   5   4      125.54      136.83     18.98 o 
  -7   5   4      764.95      661.30     21.06 o 
  -5   5   4       37.72       10.84      8.19 o 
  -3   5   4       83.36       68.45      7.45 o 
  -1   5   4     8308.50     8648.87     45.32 o 
   1   5   4       55.42       53.35      5.33 o 
   3   5   4     1505.49     1540.73     22.58 o 
   5   5   4        3.14        1.00      9.53 o 
   7   5   4        4.75        1.00     13.50 o 
   9   5   4      505.61      506.00     21.62 o 
  11   5   4      197.29      189.17     25.99 o 
  13   5   4       35.86       94.52     25.84 o 
 -12   6   4       50.92       20.62     27.13 o 
 -10   6   4       27.76       39.84     18.55 o 
  -8   6   4      323.84      313.67     18.30 o 
  -6   6   4      536.47      581.06     12.36 o 
  -4   6   4      256.31      290.45      9.18 o 
  -2   6   4     3274.83     3509.88     28.49 o 
   0   6   4       70.93       91.60      5.50 o 
   2   6   4       37.29       20.75      7.23 o 
   4   6   4      955.16      988.24     23.50 o 
   6   6   4       91.53       83.19     10.39 o 
   8   6   4      298.91      304.28     18.34 o 
  10   6   4        1.56        1.59     19.37 o 
  12   6   4        2.75        3.11     24.03 o 
 -13   7   4       17.17      -17.83     32.34 o 
 -11   7   4        0.29        0.00     19.66 o 
  -9   7   4       64.73       47.17     16.88 o 
  -7   7   4      172.96      142.63     11.31 o 
  -5   7   4       16.06       -2.16      9.11 o 
  -3   7   4       35.13       57.50      9.28 o 
  -1   7   4      158.27      187.41     11.31 o 
   1   7   4        3.93       19.95      7.43 o 
   3   7   4      119.21       86.55     10.01 o 
   5   7   4      798.90      834.58     23.57 o 
   7   7   4        6.03       12.17     11.70 o 
   9   7   4      335.70      271.14     22.48 o 
  11   7   4        9.57       10.74     23.77 o 
 -12   8   4       17.03        3.73     27.34 o 
 -10   8   4        0.20       20.41     17.63 o 
  -8   8   4      137.31      150.39     13.80 o 
  -6   8   4      557.63      493.53     14.32 o 
  -4   8   4       76.86       81.85      9.59 o 
  -2   8   4      991.70     1097.90     26.35 o 
   0   8   4       82.98       91.74     12.94 o 
   2   8   4       37.15       17.47      7.59 o 
   4   8   4      331.91      323.48     12.03 o 
   6   8   4      192.78      206.03     14.60 o 
   8   8   4       88.02      125.23     19.12 o 
  10   8   4       14.19       11.52     20.67 o 
  12   8   4        9.63      -24.83     24.83 o 
 -11   9   4        0.43       -3.08     24.30 o 
  -9   9   4        1.79      -17.10     17.10 o 
  -7   9   4      307.10      329.96     20.88 o 
  -5   9   4        7.77       27.24     10.03 o 
  -3   9   4      654.31      736.99     15.60 o 
  -1   9   4     1687.82     1683.93     24.47 o 
   1   9   4      355.99      371.18     13.37 o 
   3   9   4      156.76      160.82     12.04 o 
   5   9   4      177.04      138.93     11.70 o 
   7   9   4      244.34      195.53     18.10 o 
   9   9   4       78.24       72.54     16.74 o 
  11   9   4        3.52      -23.58     23.58 o 
 -12  10   4       21.14      -12.50     29.28 o 
 -10  10   4       13.72       17.08     21.19 o 
  -8  10   4        7.85       18.31     17.22 o 
  -6  10   4      193.58      222.11     19.78 o 
  -4  10   4       73.50      106.01      9.99 o 
  -2  10   4      284.58      254.38     11.73 o 
   0  10   4       28.58       20.68      6.33 o 
   2  10   4       51.78       40.64      9.15 o 
   4  10   4        5.05       19.27      8.96 o 
   6  10   4      209.68      183.64     15.69 o 
   8  10   4      121.78      110.29     17.34 o 
  10  10   4        7.25        7.16     20.26 o 
 -11  11   4       11.78       50.67     23.38 o 
  -9  11   4        0.00       25.35     20.05 o 
  -7  11   4       16.60       26.48     16.62 o 
  -5  11   4        3.89        0.35      8.62 o 
  -3  11   4      431.29      416.25     12.49 o 
  -1  11   4      115.66      138.35     11.31 o 
   1  11   4       78.06       76.84     10.11 o 
   3  11   4       12.14        0.00      9.67 o 
   5  11   4      281.58      223.73     16.58 o 
   7  11   4       18.56       -3.61     14.64 o 
   9  11   4        1.06        2.10     16.83 o 
  11  11   4        0.89      -21.34     21.34 o 
 -10  12   4       12.25      -25.05     25.05 o 
  -8  12   4       41.47       42.22     12.76 o 
  -6  12   4       15.27       21.60     16.38 o 
  -4  12   4       55.22       60.74     15.90 o 
  -2  12   4       20.47       13.76      4.58 o 
   0  12   4        8.71        2.14      9.47 o 
   2  12   4       60.02       54.31     10.16 o 
   4  12   4       28.61        2.81     12.53 o 
   6  12   4        7.78      -13.75     13.75 o 
   8  12   4        0.50       -2.01     17.21 o 
  10  12   4        0.38        0.00     15.87 o 
 -11  13   4        1.48       36.93     28.06 o 
  -9  13   4        0.04      -24.74     24.74 o 
  -7  13   4       59.59       19.42     17.58 o 
  -5  13   4      133.38      130.95     18.38 o 
  -3  13   4      600.24      749.19     19.78 o 
  -1  13   4      205.43      205.40     12.82 o 
   1  13   4       48.01       46.27     11.55 o 
   3  13   4       59.05       46.24     11.03 o 
   5  13   4        4.83      -13.39     13.39 o 
   7  13   4       31.23       20.68     15.51 o 
   9  13   4        0.04       15.74     14.86 o 
 -10  14   4        0.28      -25.92     25.92 o 
  -8  14   4       37.83      -13.28     23.44 o 
  -6  14   4       18.75       37.01     17.01 o 
  -4  14   4      164.02      160.36     17.97 o 
  -2  14   4       66.00       69.34     15.11 o 
   0  14   4        3.39      -14.67     14.67 o 
   2  14   4        0.02        0.15     12.35 o 
   4  14   4       16.53       -3.12     12.90 o 
   6  14   4       27.99        5.43     13.59 o 
   8  14   4        0.16      -15.33     15.33 o 
  -9  15   4        6.36       42.84     21.73 o 
  -7  15   4        7.32       57.26     21.03 o 
  -5  15   4        7.86      -16.04     18.68 o 
  -3  15   4      270.75      248.45     16.07 o 
  -1  15   4       13.22       27.10     15.37 o 
   1  15   4        9.55      -13.10     13.10 o 
   3  15   4       17.36       -4.92     12.30 o 
   5  15   4        0.50        5.30     13.08 o 
   7  15   4        0.23      -15.65     15.65 o 
   9  15   4        6.08        0.00     14.94 o 
  -8  16   4        2.17      -18.21     20.52 o 
  -6  16   4       51.93       76.06     20.22 o 
  -4  16   4       99.32      155.01     20.49 o 
  -2  16   4       10.12       24.89     13.20 o 
   0  16   4        6.69        8.42      2.74 o 
   2  16   4        7.55        0.00     12.80 o 
   4  16   4       16.58       19.81      6.13 o 
   6  16   4        9.43       21.66     13.24 o 
   8  16   4        0.46        0.00     17.05 o 
  -7  17   4        0.02       14.37     19.53 o 
  -5  17   4       67.23       20.73     18.56 o 
  -3  17   4        3.42       15.99     15.33 o 
  -1  17   4        0.24      -10.93     14.51 o 
   1  17   4        2.23      -13.18     13.18 o 
   3  17   4        0.58        0.14     13.51 o 
   5  17   4        6.16       21.44     12.98 o 
   7  17   4        2.33      -15.97     15.97 o 
  -6  18   4        3.57       32.79     20.23 o 
  -4  18   4       41.71       68.76     15.45 o 
  -2  18   4       12.86      -14.59     14.59 o 
   0  18   4        4.64      -10.73     22.98 o 
   2  18   4       16.65       20.97     13.46 o 
   4  18   4        4.88       -9.90     13.98 o 
   6  18   4        3.34       -4.24     13.50 o 
  -5  19   4        4.27       32.10     20.66 o 
  -3  19   4        3.89       -4.65     16.84 o 
  -1  19   4        0.01        8.51     13.29 o 
   1  19   4        1.91       16.09     14.10 o 
   3  19   4        0.11       26.43     14.09 o 
  -2  20   4        5.69       37.32     14.93 o 
   0  20   4        0.03      -19.61     19.61 o 
   2  20   4        1.32       10.63     16.80 o 
 -13   1   5        1.58       18.39     25.02 o 
 -11   1   5      221.41      212.66     19.85 o 
  -9   1   5      180.55      143.19     16.89 o 
  -7   1   5      234.54      278.23     19.85 o 
  -5   1   5     5707.09     5256.26     42.41 o 
  -3   1   5      117.81       98.88      6.68 o 
  -1   1   5      203.47      189.95      6.25 o 
   1   1   5     4936.01     5031.94     31.86 o 
   3   1   5     3359.45     3558.26     26.07 o 
   5   1   5      822.17      879.40     18.96 o 
   7   1   5      154.75      179.43     16.30 o 
   9   1   5     1182.73     1297.03     48.53 o 
  11   1   5        7.27       14.12      4.43 o 
  13   1   5       46.20       57.23     36.41 o 
 -14   2   5       12.06       11.40      2.83 o 
 -12   2   5      140.18      128.50     24.54 o 
 -10   2   5       68.69       27.62     17.22 o 
  -8   2   5       48.09       53.81     15.84 o 
  -6   2   5     1167.19     1262.51     24.31 o 
  -4   2   5      212.49      213.93      9.92 o 
  -2   2   5       28.94       24.67      4.85 o 
   0   2   5     1553.13     1701.91     77.90 o 
   2   2   5     1642.62     1710.01     25.22 o 
   4   2   5     2891.46     2996.31     42.37 o 
   6   2   5       13.48       15.68      4.16 o 
   8   2   5      173.38      187.40     26.76 o 
  10   2   5       32.04        7.61     20.60 o 
  12   2   5        3.08       15.49     30.98 o 
 -13   3   5        5.88      -29.39     29.39 o 
 -11   3   5       13.68       33.70     16.54 o 
  -9   3   5       62.61       66.20     16.03 o 
  -7   3   5      165.79      162.80     14.66 o 
  -5   3   5      336.31      338.99     11.04 o 
  -3   3   5     3271.01     3390.76     37.72 o 
  -1   3   5     1903.82     1841.35     19.61 o 
   1   3   5     3978.60     4004.04     31.70 o 
   3   3   5     2485.76     2694.73     37.59 o 
   5   3   5       10.75       16.58      4.68 o 
   7   3   5      254.86      282.04     19.40 o 
   9   3   5        4.23       26.90     18.88 o 
  11   3   5        1.54        0.00     25.37 o 
  13   3   5        4.96       64.43     30.56 o 
 -12   4   5        9.43      -23.22     23.22 o 
 -10   4   5       16.81       24.17     16.11 o 
  -8   4   5      155.86      117.82     13.67 o 
  -6   4   5      214.12      219.65     18.09 o 
  -4   4   5      851.23      935.01     22.26 o 
  -2   4   5     1753.48     1739.06     27.89 o 
   0   4   5     2656.06     2889.27     89.34 o 
   2   4   5      143.39      158.49      8.40 o 
   4   4   5      222.85      236.55     11.00 o 
   6   4   5       63.66       65.22     10.47 o 
   8   4   5      660.54      670.18     27.83 o 
  10   4   5       30.33       33.33     10.32 o 
  12   4   5        1.70      -24.86     26.96 o 
 -13   5   5        0.69       24.02     22.08 o 
 -11   5   5        1.74        1.05     17.36 o 
  -9   5   5       27.00       35.97     10.72 o 
  -7   5   5      283.16      301.79     14.10 o 
  -5   5   5        6.33       15.21      4.83 o 
  -3   5   5      958.77      955.22     15.48 o 
  -1   5   5     2779.04     3045.71     29.22 o 
   1   5   5       24.20       28.16      7.21 o 
   3   5   5       38.10       22.36      6.39 o 
   5   5   5       24.00       16.76      8.27 o 
   7   5   5      177.45      120.69     15.78 o 
   9   5   5        0.56       -8.20     18.85 o 
  11   5   5        2.48       49.12     21.01 o 
 -12   6   5       40.89       41.61     12.15 o 
 -10   6   5        9.20      -11.72     16.82 o 
  -8   6   5       57.61       84.61     16.85 o 
  -6   6   5      177.89      159.45     13.08 o 
  -4   6   5      162.68      172.93      8.23 o 
  -2   6   5       75.59       90.32     16.98 o 
   0   6   5     1291.61     1322.22     31.80 o 
   2   6   5      867.72      875.25     19.19 o 
   4   6   5      146.76      133.67      8.35 o 
   6   6   5      455.91      477.42     20.92 o 
   8   6   5      207.87      240.88     19.95 o 
  10   6   5      104.77       55.51     21.59 o 
  12   6   5        2.44       47.26     24.91 o 
 -13   7   5       12.94       69.25     30.82 o 
 -11   7   5       14.52        0.00     21.53 o 
  -9   7   5       99.34      105.61     16.10 o 
  -7   7   5       40.46       40.87     12.01 o 
  -5   7   5       58.98       43.57      8.85 o 
  -3   7   5       90.62       98.28     11.32 o 
  -1   7   5     2258.59     2131.20     27.18 o 
   1   7   5       20.96        0.00      7.99 o 
   3   7   5      575.02      653.57     18.79 o 
   5   7   5        9.18       25.37      7.83 o 
   7   7   5       36.33       36.84     11.03 o 
   9   7   5       10.83      -12.48     17.41 o 
  11   7   5       35.98       36.42     18.93 o 
 -12   8   5        1.25      -24.66     24.66 o 
 -10   8   5       34.40       40.63     16.98 o 
  -8   8   5       74.89       79.03     15.24 o 
  -6   8   5        9.04       29.23     11.06 o 
  -4   8   5       83.99      110.71     14.23 o 
  -2   8   5     2203.51     2150.55     23.25 o 
   0   8   5      188.48      148.31      6.73 o 
   2   8   5        8.95        7.04      8.85 o 
   4   8   5     1284.90     1159.11     24.92 o 
   6   8   5       20.41       38.65     10.77 o 
   8   8   5        1.97        1.02     16.91 o 
  10   8   5       74.72       21.60     20.03 o 
  12   8   5        0.01      -24.89     24.89 o 
 -11   9   5       10.78        4.36      1.08 o 
  -9   9   5      202.96      177.11     19.03 o 
  -7   9   5       50.83       35.18     12.49 o 
  -5   9   5       49.16       66.03     11.17 o 
  -3   9   5      338.62      400.08     13.25 o 
  -1   9   5      234.30      219.76     15.30 o 
   1   9   5      383.01      403.00     13.67 o 
   3   9   5        2.17        8.08      9.21 o 
   5   9   5      467.98      455.38     15.22 o 
   7   9   5      144.69      172.89     19.65 o 
   9   9   5        0.07        0.61     15.02 o 
  11   9   5        0.61        8.27     18.40 o 
 -12  10   5        0.93        0.45     25.02 o 
 -10  10   5       16.74       39.03     20.59 o 
  -8  10   5        0.59        1.67     14.76 o 
  -6  10   5      107.49       96.59     19.07 o 
  -4  10   5       57.58       40.16      9.69 o 
  -2  10   5      113.52       91.37     11.65 o 
   0  10   5      497.51      561.24      8.06 o 
   2  10   5      190.07      235.61     13.47 o 
   4  10   5       50.54       56.38      9.76 o 
   6  10   5       38.19       42.39     14.88 o 
   8  10   5       39.51       77.04     17.51 o 
  10  10   5        3.46      -17.06     19.79 o 
 -11  11   5        0.08      -24.82     24.82 o 
  -9  11   5       65.89       99.86     17.79 o 
  -7  11   5       31.82       30.34     13.52 o 
  -5  11   5       14.21       43.85     14.15 o 
  -3  11   5       12.76       13.27      3.06 o 
  -1  11   5      220.78      215.77     17.35 o 
   1  11   5       57.31       89.42     10.66 o 
   3  11   5        1.19       -2.61     10.86 o 
   5  11   5        5.53        3.87      1.03 o 
   7  11   5        4.14      -15.64     15.64 o 
   9  11   5        0.22       24.22     16.30 o 
  11  11   5        4.27       19.36     17.87 o 
 -10  12   5        0.28       -6.26     24.71 o 
  -8  12   5      133.10      114.18     22.14 o 
  -6  12   5       80.67       86.43     17.31 o 
  -4  12   5        0.01        1.44     15.06 o 
  -2  12   5       77.49      109.43     17.56 o 
   0  12   5        0.14       18.92     12.91 o 
   2  12   5        2.10       14.72     10.25 o 
   4  12   5       44.80       40.97     13.22 o 
   6  12   5       38.08       50.72     13.16 o 
   8  12   5        9.09       40.35     14.84 o 
  10  12   5        4.67      -18.81     18.81 o 
  -9  13   5        8.39       16.86     21.51 o 
  -7  13   5      200.92      200.64     19.17 o 
  -5  13   5      429.46      373.22     18.26 o 
  -3  13   5       17.50       -7.52     16.60 o 
  -1  13   5      389.31      397.23     16.92 o 
   1  13   5       21.06       21.30      6.95 o 
   3  13   5      115.27       91.17     14.63 o 
   5  13   5        2.02        1.54     12.79 o 
   7  13   5       18.95       14.52      3.77 o 
   9  13   5        1.81       -6.82     17.15 o 
 -10  14   5        3.08       -7.04     25.28 o 
  -8  14   5        6.57       43.87     17.71 o 
  -6  14   5      259.82      247.06     19.73 o 
  -4  14   5       60.75       74.79     16.93 o 
  -2  14   5        0.33       20.01     14.63 o 
   0  14   5      166.12      113.36     17.89 o 
   2  14   5       77.88       75.16     11.94 o 
   4  14   5       62.02       34.01     14.54 o 
   6  14   5       44.86       91.12     15.26 o 
   8  14   5        0.24      -16.19     16.19 o 
  -9  15   5        3.61       -3.26     23.07 o 
  -7  15   5        0.22        7.20     18.24 o 
  -5  15   5        4.57        7.92     17.47 o 
  -3  15   5       14.89       16.60      4.84 o 
  -1  15   5        7.09       16.11     12.76 o 
   1  15   5        0.02        0.93     11.83 o 
   3  15   5        0.80      -13.69     13.69 o 
   5  15   5        0.67      -16.07     16.66 o 
   7  15   5        1.14       -2.02     14.80 o 
  -8  16   5        2.93       23.46     19.87 o 
  -6  16   5        0.47        2.19     19.02 o 
  -4  16   5        0.00       31.34     14.99 o 
  -2  16   5        5.09        0.00     12.89 o 
   0  16   5        4.02       18.12     12.52 o 
   2  16   5        9.85      -12.74     12.74 o 
   4  16   5        0.47        5.31     12.79 o 
   6  16   5        0.85       -5.90     14.97 o 
  -7  17   5        0.07       16.59     19.18 o 
  -5  17   5       64.33      111.16     20.00 o 
  -3  17   5       23.24       43.56     15.53 o 
  -1  17   5        0.40      -13.31     13.31 o 
   1  17   5        4.74      -15.06     15.06 o 
   3  17   5        4.22        9.13     14.56 o 
   5  17   5       15.54       15.60     14.06 o 
  -6  18   5        4.47      -10.53     21.80 o 
  -4  18   5        8.81       24.69     15.79 o 
  -2  18   5        2.27      -15.39     15.39 o 
   0  18   5        0.93        9.12     16.09 o 
   2  18   5        1.15      -14.66     14.66 o 
   4  18   5        1.90        1.89     14.78 o 
  -5  19   5        0.69      -20.22     20.22 o 
  -3  19   5        0.00        0.00     17.08 o 
  -1  19   5        3.15       12.46     13.26 o 
   1  19   5        1.81      -14.27     14.27 o 
   3  19   5        0.03      -12.01     15.95 o 
  -2  20   5        2.20       -4.51     16.00 o 
   0  20   5        0.24       -1.91     20.31 o 
 -14   0   6        3.72        0.00     31.31 o 
 -12   0   6       12.91        3.04     21.63 o 
 -10   0   6        0.05       15.19     14.59 o 
  -8   0   6      786.95      801.40     21.30 o 
  -6   0   6      529.62      473.50     17.25 o 
  -4   0   6       90.27       81.78      6.20 o 
  -2   0   6       70.65       66.58      6.15 o 
   0   0   6     1380.53     1299.17     37.61 o 
   2   0   6     6757.00     6585.67     36.81 o 
   4   0   6      169.99      132.51      8.93 o 
   6   0   6       93.22       66.70     11.32 o 
   8   0   6     1724.47     1639.72     38.60 o 
  10   0   6      576.11      647.28     40.22 o 
  12   0   6        0.77       23.97     37.11 o 
 -13   1   6       43.77        3.67     23.93 o 
 -11   1   6       36.04       38.26     18.34 o 
  -9   1   6        8.67      -11.02     12.42 o 
  -7   1   6       45.98       28.60      8.75 o 
  -5   1   6        5.70       14.62      8.26 o 
  -3   1   6     4893.98     5021.31     36.21 o 
  -1   1   6     4942.16     4994.50     29.73 o 
   1   1   6       34.31       38.28      4.30 o 
   3   1   6     4580.48     4506.96     41.41 o 
   5   1   6       11.71       30.12      8.73 o 
   7   1   6     1268.07     1310.26     31.08 o 
   9   1   6       27.85       -4.65     20.45 o 
  11   1   6       19.57       -3.44     25.26 o 
 -14   2   6        0.03      -27.52     32.88 o 
 -12   2   6       14.33        0.00     21.46 o 
 -10   2   6        2.15       26.18     13.38 o 
  -8   2   6        3.05        0.00     11.83 o 
  -6   2   6      611.55      574.21     17.54 o 
  -4   2   6       33.87       38.21      8.64 o 
  -2   2   6     1118.71     1083.15     20.93 o 
   0   2   6     1626.57     1832.43    103.16 o 
   2   2   6     1249.94     1197.00     17.78 o 
   4   2   6       82.53      115.00     12.77 o 
   6   2   6       25.54       17.81      5.57 o 
   8   2   6        7.13       44.38     18.42 o 
  10   2   6        0.02       21.70     21.70 o 
  12   2   6       35.32      101.07     28.34 o 
 -13   3   6       11.97      -19.08     25.81 o 
 -11   3   6        8.96        7.18      2.20 o 
  -9   3   6      120.28      167.08     18.84 o 
  -7   3   6      533.13      510.94     19.01 o 
  -5   3   6       32.29       19.32      8.58 o 
  -3   3   6        0.59        3.56      6.44 o 
  -1   3   6      321.10      268.94      9.18 o 
   1   3   6       99.11      103.02      9.49 o 
   3   3   6     1029.98     1036.23     20.33 o 
   5   3   6       18.65        8.65      9.12 o 
   7   3   6       75.24       93.61     14.97 o 
   9   3   6        0.17       -2.35     18.48 o 
  11   3   6        1.07       -9.73     23.98 o 
 -12   4   6       17.87      -25.78     25.78 o 
 -10   4   6       20.57       29.13     17.55 o 
  -8   4   6       20.49        1.60     11.23 o 
  -6   4   6      282.41      260.63     18.53 o 
  -4   4   6      241.26      261.11     13.00 o 
  -2   4   6      473.96      443.00     12.80 o 
   0   4   6     3776.42     3551.31    182.50 o 
   2   4   6     1878.21     1926.20     24.52 o 
   4   4   6       36.51       57.05      8.64 o 
   6   4   6      480.55      446.80     15.38 o 
   8   4   6     1793.04     1749.16     34.95 o 
  10   4   6        3.30       31.23     22.05 o 
  12   4   6       91.31       85.10     24.08 o 
 -13   5   6        1.77       51.80     28.20 o 
 -11   5   6       14.08       11.09      3.35 o 
  -9   5   6      285.30      340.44     20.47 o 
  -7   5   6      269.61      337.31     17.13 o 
  -5   5   6       11.76       12.79      3.41 o 
  -3   5   6     1969.34     2005.59     23.53 o 
  -1   5   6     4368.97     4559.90     38.62 o 
   1   5   6     1028.28     1100.15     22.92 o 
   3   5   6      257.76      287.03     13.27 o 
   5   5   6      937.70     1000.58     19.51 o 
   7   5   6      363.93      318.22     20.66 o 
   9   5   6       28.05       27.53      8.60 o 
  11   5   6        2.91        0.00     22.90 o 
 -12   6   6        4.93        0.00     26.80 o 
 -10   6   6       43.85       28.27     18.76 o 
  -8   6   6      135.01      171.14     18.11 o 
  -6   6   6       54.09       45.28     10.58 o 
  -4   6   6      600.58      570.12     16.12 o 
  -2   6   6      305.50      306.67     18.36 o 
   0   6   6       80.77       71.71     10.18 o 
   2   6   6     1362.42     1296.67     22.45 o 
   4   6   6       42.96       61.78      8.72 o 
   6   6   6       19.62       15.62     11.05 o 
   8   6   6        0.01       26.31     18.05 o 
  10   6   6        1.71       15.42     20.85 o 
  12   6   6        2.09       25.03     27.01 o 
 -13   7   6       13.10      -25.70     27.26 o 
 -11   7   6       58.76       61.90     15.92 o 
  -9   7   6        0.03       -4.20     16.52 o 
  -7   7   6      215.54      258.04     18.81 o 
  -5   7   6      330.22      326.52     10.01 o 
  -3   7   6       21.45       22.49      7.23 o 
  -1   7   6     2097.06     1988.79     39.01 o 
   1   7   6      310.26      329.85     15.27 o 
   3   7   6       11.56       26.48      7.02 o 
   5   7   6      150.51      150.97     14.63 o 
   7   7   6      182.99      252.28     19.25 o 
   9   7   6       65.28       66.28     18.13 o 
  11   7   6        0.66       44.17     20.47 o 
 -12   8   6       20.25       65.00     23.31 o 
 -10   8   6       75.69       96.41     24.47 o 
  -8   8   6       39.25       44.38     14.33 o 
  -6   8   6      333.48      344.71     14.41 o 
  -4   8   6       62.42       71.47     11.37 o 
  -2   8   6     1487.23     1509.22     21.70 o 
   0   8   6       37.58       32.96      6.44 o 
   2   8   6        4.60        4.47      1.06 o 
   4   8   6        5.04       17.22      9.29 o 
   6   8   6       82.19       99.19     17.97 o 
   8   8   6      239.57      229.39     20.17 o 
  10   8   6       20.75       37.85     19.73 o 
 -11   9   6       16.23      -22.04     22.04 o 
  -9   9   6      449.48      472.51     23.22 o 
  -7   9   6      285.77      356.61     19.44 o 
  -5   9   6      143.53      135.99      9.91 o 
  -3   9   6      754.28      725.84     12.93 o 
  -1   9   6      378.59      341.77     14.70 o 
   1   9   6       96.31       94.74     10.64 o 
   3   9   6       29.15       39.66     10.89 o 
   5   9   6       16.49      -12.41     12.41 o 
   7   9   6       56.70       49.08     14.36 o 
   9   9   6       80.20      121.56     19.81 o 
  11   9   6        0.52        0.94     21.04 o 
 -12  10   6        0.02      -27.00     27.00 o 
 -10  10   6        4.29       -8.41     19.52 o 
  -8  10   6      295.86      316.11     23.51 o 
  -6  10   6      429.96      428.56     22.76 o 
  -4  10   6       57.18       41.22     11.68 o 
  -2  10   6      765.67      663.14     21.55 o 
   0  10   6      131.37       97.64     14.47 o 
   2  10   6       38.35       37.64     11.14 o 
   4  10   6       24.25       17.80     12.52 o 
   6  10   6       53.02       37.23     16.37 o 
   8  10   6        2.76       -2.09     17.50 o 
  10  10   6        1.67      -19.64     19.64 o 
 -11  11   6        2.94      -25.94     25.94 o 
  -9  11   6        5.38       -2.52     18.78 o 
  -7  11   6      173.85      188.30     19.34 o 
  -5  11   6        6.37       21.68     13.76 o 
  -3  11   6       28.98       17.09      5.49 o 
  -1  11   6      147.73      160.47     16.31 o 
   1  11   6       79.14       89.35     10.12 o 
   3  11   6      406.46      391.52     14.39 o 
   5  11   6       16.04        7.60     15.40 o 
   7  11   6      113.15      122.65     15.36 o 
   9  11   6       69.46       51.92     18.16 o 
 -10  12   6       29.12       69.96     21.20 o 
  -8  12   6        4.77       -2.38     17.41 o 
  -6  12   6        0.78       -5.52     16.07 o 
  -4  12   6      465.99      491.69     15.09 o 
  -2  12   6      126.86      111.08     13.24 o 
   0  12   6       24.68        1.79     14.57 o 
   2  12   6      268.80      283.87     13.29 o 
   4  12   6        8.53       -4.43     13.52 o 
   6  12   6       11.66      -14.56     14.56 o 
   8  12   6        1.04        8.16     15.01 o 
  10  12   6        2.01        0.00     19.03 o 
  -9  13   6        1.03       -8.17     17.46 o 
  -7  13   6       76.76       76.83     22.74 o 
  -5  13   6       16.97       22.85      6.34 o 
  -3  13   6       23.00       12.23     14.40 o 
  -1  13   6       94.19      108.38     12.90 o 
   1  13   6      183.70      181.43     13.10 o 
   3  13   6        7.65       25.61     13.42 o 
   5  13   6       10.64       11.28      3.39 o 
   7  13   6        0.42       23.24     14.78 o 
   9  13   6        2.47      -16.19     18.38 o 
 -10  14   6       14.79        6.74     21.16 o 
  -8  14   6        0.06      -18.75     18.75 o 
  -6  14   6      333.67      334.51     20.70 o 
  -4  14   6      168.84      146.50     15.96 o 
  -2  14   6       66.80       60.77     15.67 o 
   0  14   6      143.89      148.08     12.05 o 
   2  14   6        6.66       13.80     13.39 o 
   4  14   6        8.57      -14.96     14.96 o 
   6  14   6        3.34       -5.50     14.88 o 
   8  14   6        1.13      -16.68     16.68 o 
  -9  15   6        0.26      -20.16     20.16 o 
  -7  15   6        6.53        7.23     17.44 o 
  -5  15   6       36.32       29.48      8.88 o 
  -3  15   6       22.46       51.98     14.12 o 
  -1  15   6       28.17       28.91      8.92 o 
   1  15   6        1.51        1.99     13.65 o 
   3  15   6       74.08       36.46     16.24 o 
   5  15   6        3.52      -14.46     14.46 o 
   7  15   6        1.71       22.64     15.82 o 
  -8  16   6        4.83        2.92     21.74 o 
  -6  16   6        0.09       18.44     17.98 o 
  -4  16   6       35.32       27.29     15.50 o 
  -2  16   6        2.57       28.33     13.43 o 
   0  16   6        9.93       24.76      7.82 o 
   2  16   6        0.65       11.92     13.68 o 
   4  16   6        0.20      -14.71     14.71 o 
   6  16   6        1.35        7.95     15.32 o 
  -7  17   6        0.22       37.62     17.95 o 
  -5  17   6        0.11      -19.60     19.60 o 
  -3  17   6        2.22      -15.33     15.33 o 
  -1  17   6        5.16        3.60     12.00 o 
   1  17   6        5.22        0.00     13.57 o 
   3  17   6       11.03       -9.14     14.47 o 
   5  17   6        0.55       27.43     14.75 o 
  -6  18   6       15.38       10.36     20.73 o 
  -4  18   6        3.49       -4.31     17.01 o 
  -2  18   6        2.49        2.02     14.77 o 
   0  18   6        1.54        2.33     13.27 o 
   2  18   6        0.05       22.61     12.81 o 
   4  18   6        0.45        9.84     14.11 o 
  -3  19   6        1.76        2.31     15.49 o 
  -1  19   6        0.06        1.01     12.50 o 
   1  19   6        0.07      -14.64     14.64 o 
   3  19   6        0.73        8.06     13.37 o 
 -13   1   7        8.20       -3.70     25.23 o 
 -11   1   7       29.48       44.62     17.21 o 
  -9   1   7      303.88      315.15     17.04 o 
  -7   1   7        5.91      -10.07     10.07 o 
  -5   1   7      972.13      931.69     23.23 o 
  -3   1   7     1301.90     1401.60     17.90 o 
  -1   1   7      208.63      203.16      7.08 o 
   1   1   7     1608.16     1743.30     20.93 o 
   3   1   7     2262.38     2257.54     34.95 o 
   5   1   7       35.94       26.21      9.83 o 
   7   1   7       47.10       73.38     14.90 o 
   9   1   7       98.65      147.04     21.69 o 
  11   1   7        9.44       58.61     29.92 o 
 -12   2   7        4.17      -21.89     21.89 o 
 -10   2   7       50.49       37.97     14.95 o 
  -8   2   7      224.91      260.36     11.05 o 
  -6   2   7      509.49      506.02     15.04 o 
  -4   2   7    12576.18    12136.15     62.27 o 
  -2   2   7     5658.09     6070.05     38.33 o 
   0   2   7        2.75        7.83      2.13 o 
   2   2   7       78.60       71.92      7.31 o 
   4   2   7       13.05       17.25      5.19 o 
   6   2   7       37.07       37.61     10.52 o 
   8   2   7       22.73       29.89      9.04 o 
  10   2   7       19.20        8.96     23.81 o 
  12   2   7        4.50       74.75     34.06 o 
 -13   3   7        3.43      -27.65     27.65 o 
 -11   3   7        0.03        5.40     17.80 o 
  -9   3   7      138.44      135.93     17.77 o 
  -7   3   7      263.98      285.84     13.36 o 
  -5   3   7       64.69       79.49     10.21 o 
  -3   3   7     1914.77     2005.65     27.71 o 
  -1   3   7     2398.88     2399.06     25.68 o 
   1   3   7      709.15      722.87     16.23 o 
   3   3   7      386.28      365.88     19.46 o 
   5   3   7       44.76       30.47      9.43 o 
   7   3   7      184.69      177.40     19.46 o 
   9   3   7      428.30      482.39     23.93 o 
  11   3   7       42.13      -14.27     27.06 o 
 -12   4   7       11.22        3.08     21.94 o 
 -10   4   7        3.70      -13.68     16.05 o 
  -8   4   7       12.32      -13.37     13.66 o 
  -6   4   7        9.96       30.83      9.12 o 
  -4   4   7     1013.63      906.23     20.29 o 
  -2   4   7     4373.29     4899.26     40.55 o 
   0   4   7       35.92       87.22     26.90 o 
   2   4   7     3597.47     3669.44     30.36 o 
   4   4   7     1321.37     1488.85     26.82 o 
   6   4   7      633.43      586.49     20.96 o 
   8   4   7      407.20      318.10     23.89 o 
  10   4   7       13.68      -19.66     23.47 o 
  12   4   7       22.70       29.35     30.90 o 
 -13   5   7        6.62       32.06     28.27 o 
 -11   5   7        3.86       33.31     18.73 o 
  -9   5   7      317.78      323.30     20.44 o 
  -7   5   7       18.33       39.84      9.96 o 
  -5   5   7       43.06       62.23      9.06 o 
  -3   5   7       77.48      101.59     16.52 o 
  -1   5   7      791.52      757.12     17.28 o 
   1   5   7     5179.60     4759.65     40.23 o 
   3   5   7      272.37      307.18     13.17 o 
   5   5   7       76.81       73.74     12.03 o 
   7   5   7     1075.14     1090.27     31.37 o 
   9   5   7       10.75       37.27     17.08 o 
  11   5   7        0.43      -24.44     24.44 o 
 -12   6   7        0.56        3.43     21.68 o 
 -10   6   7       18.30       21.42      6.48 o 
  -8   6   7      655.31      698.01     24.15 o 
  -6   6   7       93.10      107.87      9.82 o 
  -4   6   7      161.86      139.14     11.61 o 
  -2   6   7     2209.73     2237.29     25.32 o 
   0   6   7      597.46      648.64     36.93 o 
   2   6   7      152.27      176.79      8.43 o 
   4   6   7      260.61      285.01     18.53 o 
   6   6   7      884.79      835.35     22.94 o 
   8   6   7       41.74       49.73     17.53 o 
  10   6   7        0.26       40.73     20.22 o 
 -13   7   7        0.94        8.39     25.95 o 
 -11   7   7        0.07      -22.51     22.51 o 
  -9   7   7      101.36       65.64     21.97 o 
  -7   7   7      260.46      208.92     17.47 o 
  -5   7   7        2.01        0.27      8.07 o 
  -3   7   7     1052.83     1147.05     20.73 o 
  -1   7   7       54.86       31.85      8.91 o 
   1   7   7      191.62      176.61     13.30 o 
   3   7   7       16.29        9.10      2.49 o 
   5   7   7       25.11       48.03     13.22 o 
   7   7   7      489.72      493.13     29.71 o 
   9   7   7       16.06       13.06      3.90 o 
  11   7   7        1.14        9.32     24.93 o 
 -12   8   7        8.44       -3.46     25.28 o 
 -10   8   7       29.91       38.35     17.70 o 
  -8   8   7        6.34       11.32     14.48 o 
  -6   8   7        3.77       20.66     12.40 o 
  -4   8   7       36.37       15.70      9.01 o 
  -2   8   7      291.71      338.17     15.47 o 
   0   8   7       54.15       50.27      6.33 o 
   2   8   7      166.84      202.24     13.08 o 
   4   8   7      359.08      331.43     16.22 o 
   6   8   7      112.15      105.79     16.83 o 
   8   8   7        0.21       18.12     17.13 o 
  10   8   7        0.00        0.94     19.53 o 
 -11   9   7       49.98       12.40     20.35 o 
  -9   9   7      149.70      148.91     21.28 o 
  -7   9   7      645.20      705.46     23.80 o 
  -5   9   7       44.80       64.09     14.08 o 
  -3   9   7       57.10       67.11     13.07 o 
  -1   9   7      142.34      139.45      9.93 o 
   1   9   7        0.36       -2.19      8.98 o 
   3   9   7       63.22       60.59      9.48 o 
   5   9   7        8.32        9.01     13.50 o 
   7   9   7       56.40       63.75     16.88 o 
   9   9   7        8.12        9.25     20.25 o 
  11   9   7        8.11       -3.02     22.51 o 
 -12  10   7       52.88        3.85     26.92 o 
 -10  10   7       27.78       38.58     18.56 o 
  -8  10   7      754.88      651.75     24.01 o 
  -6  10   7     1292.70     1281.96     27.59 o 
  -4  10   7       39.63       20.67     12.05 o 
  -2  10   7      636.78      647.81     17.84 o 
   0  10   7        0.22        9.03      6.82 o 
   2  10   7       30.91        7.57      9.94 o 
   4  10   7      141.62      142.56     15.50 o 
   6  10   7      452.70      477.12     24.85 o 
   8  10   7       11.82      -18.51     18.51 o 
  10  10   7       35.07       -7.80     21.36 o 
 -11  11   7       21.87       20.88      6.62 o 
  -9  11   7        0.11       27.24     17.89 o 
  -7  11   7      933.75     1028.52     29.00 o 
  -5  11   7      683.68      790.51     27.70 o 
  -3  11   7       15.44       38.63     12.80 o 
  -1  11   7      909.15      875.67     15.94 o 
   1  11   7      147.14      149.09     11.72 o 
   3  11   7       68.46       71.54     12.99 o 
   5  11   7       41.90       70.35     17.26 o 
   7  11   7       38.15       46.26     14.47 o 
   9  11   7        7.92       39.75     17.06 o 
 -10  12   7        1.52       45.09     20.34 o 
  -8  12   7       12.63       38.83     16.04 o 
  -6  12   7      177.14      157.28     16.56 o 
  -4  12   7      250.68      304.00     15.59 o 
  -2  12   7       11.74       -7.08     12.45 o 
   0  12   7       38.59       38.58     11.78 o 
   2  12   7      131.59      125.65     15.44 o 
   4  12   7      174.17      194.14     17.80 o 
   6  12   7       47.34       26.85     15.76 o 
   8  12   7       10.14       16.98     17.20 o 
  -9  13   7        4.28        8.23     20.57 o 
  -7  13   7        5.55        4.17     16.17 o 
  -5  13   7       22.41       22.90     15.64 o 
  -3  13   7        2.06       35.77     14.43 o 
  -1  13   7       77.18       82.12     11.49 o 
   1  13   7       44.61       42.08     11.51 o 
   3  13   7       29.48       43.56     14.10 o 
   5  13   7      115.62      120.05     15.84 o 
   7  13   7        0.48       -7.99     16.82 o 
   9  13   7        0.91      -18.80     18.80 o 
  -8  14   7        0.39        7.46     18.00 o 
  -6  14   7      127.21      126.41     20.28 o 
  -4  14   7        0.01        0.45     13.96 o 
  -2  14   7        0.14        0.54     13.36 o 
   0  14   7        7.41        8.71      2.48 o 
   2  14   7        0.74       -6.22     13.63 o 
   4  14   7       16.25        7.95      2.28 o 
   6  14   7        2.82        1.82     16.17 o 
   8  14   7        0.78       35.45     17.42 o 
  -9  15   7        0.99      -20.01     20.01 o 
  -7  15   7       33.36       52.19     16.25 o 
  -5  15   7        1.24        6.02     14.93 o 
  -3  15   7       15.59       16.48      5.04 o 
  -1  15   7        0.49       19.62     12.34 o 
   1  15   7        4.22       -3.17     13.45 o 
   3  15   7        4.72       35.59     13.10 o 
   5  15   7        2.07       -5.48     15.27 o 
   7  15   7        0.14      -10.52     15.69 o 
  -8  16   7        8.32       19.73     17.16 o 
  -6  16   7       16.87      -16.58     16.58 o 
  -4  16   7        2.01       33.31     14.09 o 
  -2  16   7        1.43       28.61     12.98 o 
   0  16   7        4.03       25.34     13.63 o 
   2  16   7        0.23        0.64     12.69 o 
   4  16   7        6.32        5.82      1.88 o 
   6  16   7       10.99       -4.02     17.05 o 
  -7  17   7        1.50        0.00     17.82 o 
  -5  17   7        8.21       17.76     15.34 o 
  -3  17   7        6.18      -14.36     14.36 o 
  -1  17   7        0.17       12.93     11.57 o 
   1  17   7        1.16       -3.62     12.94 o 
   3  17   7       20.47       23.88      7.36 o 
   5  17   7        9.11       11.92     16.95 o 
  -4  18   7        2.65       13.19     14.87 o 
  -2  18   7        1.52       29.81     13.62 o 
   0  18   7        4.87       -3.02     20.95 o 
   2  18   7        2.69      -12.74     12.74 o 
   4  18   7       10.62       -9.84     14.58 o 
  -3  19   7        0.54      -15.44     15.44 o 
  -1  19   7        2.18       24.54     13.51 o 
   1  19   7        0.06       11.93     13.02 o 
 -12   0   8        0.00       38.98     21.93 o 
 -10   0   8        0.66       -9.15     16.80 o 
  -8   0   8      888.30      868.89     28.52 o 
  -6   0   8     1385.10     1398.52     27.95 o 
  -4   0   8      597.65      655.94     16.80 o 
  -2   0   8     5069.34     4918.46     36.60 o 
   0   0   8        8.43        5.70      3.24 o 
   2   0   8     4865.44     4962.07     39.26 o 
   4   0   8      405.19      419.22     14.78 o 
   6   0   8      480.34      450.61     19.67 o 
   8   0   8      168.56      189.33     20.72 o 
  10   0   8       12.65       58.64     26.25 o 
  12   0   8        0.11       -6.49     44.83 o 
 -13   1   8        2.41      -30.85     30.85 o 
 -11   1   8        7.15      -10.97     19.38 o 
  -9   1   8      103.49      100.47     16.64 o 
  -7   1   8      731.52      648.95     19.21 o 
  -5   1   8       51.45       86.96     11.52 o 
  -3   1   8      185.26      181.84     10.37 o 
  -1   1   8        8.90       -0.59      5.08 o 
   1   1   8      109.09      108.07      7.43 o 
   3   1   8      527.53      563.68     17.81 o 
   5   1   8        0.44       -3.85     10.34 o 
   7   1   8      129.29      179.79     18.57 o 
   9   1   8       33.62      -13.71     21.24 o 
  11   1   8       10.57       21.87     30.36 o 
 -12   2   8        3.30       22.80     19.35 o 
 -10   2   8       33.26        6.94     19.32 o 
  -8   2   8       56.76       16.81     12.48 o 
  -6   2   8      146.75      145.95      9.65 o 
  -4   2   8      775.79      736.61     14.21 o 
  -2   2   8       38.29       39.56      7.25 o 
   0   2   8       11.85        6.31      1.66 o 
   2   2   8        7.37       21.28      6.82 o 
   4   2   8       13.61       39.17      9.74 o 
   6   2   8      236.90      287.08     16.40 o 
   8   2   8        0.07       21.86     18.87 o 
  10   2   8       22.35       69.24     23.81 o 
  12   2   8        9.61      -26.68     37.82 o 
 -13   3   8       10.47      -28.54     28.54 o 
 -11   3   8        5.16      -17.92     17.92 o 
  -9   3   8      295.28      338.50     24.98 o 
  -7   3   8      720.75      729.92     20.63 o 
  -5   3   8      247.75      218.15     11.15 o 
  -3   3   8        0.16        1.01      7.68 o 
  -1   3   8     1636.10     1673.36     24.69 o 
   1   3   8     1758.06     1675.55     23.81 o 
   3   3   8       59.49       50.56      7.43 o 
   5   3   8      279.45      269.44     16.05 o 
   7   3   8       10.94       16.08      4.66 o 
   9   3   8       20.51      -12.96     21.51 o 
  11   3   8        0.92      -29.63     29.63 o 
 -12   4   8        9.03       16.50     22.34 o 
 -10   4   8       28.64       11.94     15.53 o 
  -8   4   8      798.90      667.15     25.78 o 
  -6   4   8       21.62       24.92      9.87 o 
  -4   4   8      388.03      426.56     17.23 o 
  -2   4   8       49.16       55.62     11.94 o 
   0   4   8       13.48        4.04      5.53 o 
   2   4   8     4332.90     3823.21     37.77 o 
   4   4   8     1477.26     1581.88     29.58 o 
   6   4   8      228.33      238.69     18.57 o 
   8   4   8       40.15       -2.26     19.24 o 
  10   4   8       15.73       -9.29     24.88 o 
 -13   5   8        8.31      -30.06     30.06 o 
 -11   5   8        9.69       14.28     19.04 o 
  -9   5   8      164.89      218.52     19.07 o 
  -7   5   8      186.04      230.13     16.62 o 
  -5   5   8       48.18       40.69     10.48 o 
  -3   5   8      385.41      399.12     13.73 o 
  -1   5   8     1638.83     1530.90     21.07 o 
   1   5   8       17.17       18.40      8.23 o 
   3   5   8      525.70      491.52     23.02 o 
   5   5   8      175.92      171.64     12.13 o 
   7   5   8        8.76       10.09      2.94 o 
   9   5   8      124.31      143.59     22.32 o 
  11   5   8       26.39       10.74     28.05 o 
 -12   6   8        9.44      -10.26     22.92 o 
 -10   6   8       62.00       49.64     15.26 o 
  -8   6   8      423.18      402.08     22.56 o 
  -6   6   8       18.19       19.86     10.30 o 
  -4   6   8       26.96       20.59      6.93 o 
  -2   6   8       27.57        8.90      7.79 o 
   0   6   8      432.88      445.71     48.33 o 
   2   6   8       13.51        6.41      9.06 o 
   4   6   8      196.21      180.91     13.76 o 
   6   6   8       18.04       -6.34     17.34 o 
   8   6   8      105.03      136.11     19.25 o 
  10   6   8        0.18      -22.41     22.41 o 
 -11   7   8        1.38        3.80      1.14 o 
  -9   7   8      532.07      563.84     31.60 o 
  -7   7   8      765.15      819.89     29.57 o 
  -5   7   8       61.48       55.39      9.94 o 
  -3   7   8      208.95      189.64     14.72 o 
  -1   7   8       93.78       53.90      8.62 o 
   1   7   8      597.27      558.52     21.77 o 
   3   7   8      541.55      492.18     18.57 o 
   5   7   8      656.26      592.53     17.95 o 
   7   7   8      173.09      165.56     18.16 o 
   9   7   8        9.82       10.25      2.59 o 
  11   7   8       17.23       53.80     23.31 o 
 -12   8   8        0.13        0.00     22.55 o 
 -10   8   8       58.05       49.94     15.22 o 
  -8   8   8      585.70      659.70     29.61 o 
  -6   8   8      407.22      342.83     22.29 o 
  -4   8   8      279.92      302.60     15.62 o 
  -2   8   8      710.15      818.99     23.81 o 
   0   8   8      136.52      115.73     23.04 o 
   2   8   8        5.01       22.67      9.03 o 
   4   8   8      121.91      133.52     15.32 o 
   6   8   8      950.55      916.88     24.93 o 
   8   8   8       30.15       68.49     20.64 o 
  10   8   8       29.60       64.68     19.71 o 
 -11   9   8       19.97       -3.12     22.57 o 
  -9   9   8       18.81       27.68     15.62 o 
  -7   9   8      241.66      299.75     21.18 o 
  -5   9   8        0.03        0.21     12.14 o 
  -3   9   8      313.29      311.39     11.65 o 
  -1   9   8      302.01      270.89     12.48 o 
   1   9   8       37.08       45.53      9.35 o 
   3   9   8      177.38      173.52     13.38 o 
   5   9   8       81.67      106.13     21.17 o 
   7   9   8        0.22       13.46     17.00 o 
   9   9   8        8.97       12.25      3.22 o 
 -10  10   8       87.72       91.43     24.39 o 
  -8  10   8        2.91       16.80     16.54 o 
  -6  10   8       18.87       20.52      6.31 o 
  -4  10   8       71.10       71.39     14.46 o 
  -2  10   8      179.01      226.51     15.09 o 
   0  10   8      186.96      122.65     30.68 o 
   2  10   8       95.30       66.40     11.60 o 
   4  10   8       43.48       20.90     12.19 o 
   6  10   8       31.78       63.73     19.52 o 
   8  10   8       48.54       71.59     21.03 o 
  10  10   8        0.20       27.56     18.87 o 
 -11  11   8       14.76       47.15     19.99 o 
  -9  11   8       25.07       10.03     18.71 o 
  -7  11   8       43.30       49.22     13.52 o 
  -5  11   8      155.63      130.52     15.33 o 
  -3  11   8      435.57      412.12     14.46 o 
  -1  11   8      163.41      193.72     14.53 o 
   1  11   8       57.02       68.64     13.53 o 
   3  11   8      121.58      115.63     16.52 o 
   5  11   8       69.48       60.04     18.31 o 
   7  11   8        4.25       37.70     17.39 o 
   9  11   8        0.99       -2.36     17.45 o 
 -10  12   8        8.16        8.94     20.46 o 
  -8  12   8       12.71      -16.07     16.07 o 
  -6  12   8       17.92      -16.59     16.59 o 
  -4  12   8       29.17        1.55     14.77 o 
  -2  12   8      252.54      238.24     13.61 o 
   0  12   8       87.10       77.61      8.98 o 
   2  12   8       65.47       90.57     13.06 o 
   4  12   8      119.89      115.56     14.38 o 
   6  12   8       11.17        7.45     15.32 o 
   8  12   8       25.62       42.04     16.59 o 
  -9  13   8       16.69       19.04     20.12 o 
  -7  13   8        2.15      -15.92     15.92 o 
  -5  13   8        0.14        5.38     13.66 o 
  -3  13   8        0.00       15.98     12.36 o 
  -1  13   8       79.33       81.69     13.24 o 
   1  13   8       33.06       27.06     13.42 o 
   3  13   8       23.63       16.01     12.78 o 
   5  13   8       10.84      -16.58     16.58 o 
   7  13   8        9.60      -18.05     18.05 o 
  -8  14   8        0.09       -7.54     17.11 o 
  -6  14   8        9.11       -2.06     16.28 o 
  -4  14   8        5.81       10.75     15.04 o 
  -2  14   8       26.94       24.32     11.54 o 
   0  14   8        0.06       -3.15      8.16 o 
   2  14   8        0.44       -4.77     13.29 o 
   4  14   8        1.02        5.16     16.08 o 
   6  14   8        0.95      -15.69     18.30 o 
   8  14   8        0.08       -4.56     16.36 o 
  -7  15   8       17.95      -19.45     19.45 o 
  -5  15   8        4.25       29.98     13.56 o 
  -3  15   8       23.57       28.55     12.00 o 
  -1  15   8        7.88       33.52     12.57 o 
   1  15   8        9.88        8.40     13.08 o 
   3  15   8       76.98       79.93     14.32 o 
   5  15   8        0.06      -14.76     14.76 o 
   7  15   8        0.57      -18.37     18.37 o 
  -8  16   8       11.68        2.74     16.91 o 
  -6  16   8        0.13        2.24     18.00 o 
  -4  16   8        3.14      -15.50     15.50 o 
  -2  16   8       15.97       -7.19     12.36 o 
   0  16   8       13.64       -2.00     11.31 o 
   2  16   8       17.52       24.67     13.86 o 
   4  16   8        0.23        0.32     13.59 o 
   6  16   8        0.16      -15.96     15.96 o 
  -5  17   8        3.98        8.98     16.27 o 
  -3  17   8       14.55       19.69     13.87 o 
  -1  17   8        0.12       -7.31     12.32 o 
   1  17   8        5.05       30.91     12.74 o 
   3  17   8        6.60       28.24     14.21 o 
   5  17   8        5.84        4.05     14.91 o 
  -4  18   8        2.74       -6.53     15.32 o 
  -2  18   8        2.82      -12.75     12.75 o 
   0  18   8        9.38       -1.20     15.35 o 
   2  18   8        0.46       19.25     13.80 o 
  -1  19   8        1.82      -13.76     13.76 o 
   1  19   8        1.98       12.05     14.57 o 
 -13   1   9        6.01      -16.13     27.67 o 
 -11   1   9        4.22      -20.07     21.40 o 
  -9   1   9      702.49      631.34     27.70 o 
  -7   1   9       72.69       96.38     11.30 o 
  -5   1   9      258.09      237.79     14.25 o 
  -3   1   9     1052.11     1059.03     20.64 o 
  -1   1   9      864.03      822.72     16.70 o 
   1   1   9      836.75      822.71     15.79 o 
   3   1   9      214.68      191.40     11.64 o 
   5   1   9      369.13      414.71     20.49 o 
   7   1   9        0.08      -17.16     17.16 o 
   9   1   9       11.57        9.20     22.80 o 
  11   1   9       21.50       22.69      6.74 o 
 -12   2   9        5.56        5.33      1.42 o 
 -10   2   9      150.92      174.82     23.88 o 
  -8   2   9        5.40       23.05     14.27 o 
  -6   2   9       21.67       -2.75     10.46 o 
  -4   2   9        1.67       -8.64      8.64 o 
  -2   2   9     2324.77     2222.17     28.38 o 
   0   2   9     2972.25     3038.94    154.11 o 
   2   2   9        0.05        0.41      7.01 o 
   4   2   9      603.13      570.36     18.88 o 
   6   2   9        2.75       11.71     14.10 o 
   8   2   9       69.82       26.81     22.07 o 
  10   2   9       79.47      122.80     29.22 o 
 -13   3   9        4.23        7.97     26.22 o 
 -11   3   9        0.28        0.98     20.07 o 
  -9   3   9      526.87      566.16     31.26 o 
  -7   3   9       35.78       37.20     11.95 o 
  -5   3   9       66.63       65.22      8.58 o 
  -3   3   9      514.37      607.75     20.54 o 
  -1   3   9     1921.34     1769.24     25.43 o 
   1   3   9      180.52      200.37     11.59 o 
   3   3   9      575.00      682.05     22.32 o 
   5   3   9      133.83      115.49     11.33 o 
   7   3   9       27.81       25.84      7.95 o 
   9   3   9       14.02       14.36     19.71 o 
  11   3   9        1.25       48.52     31.65 o 
 -12   4   9        3.22      -25.63     25.63 o 
 -10   4   9      147.68      145.12     20.78 o 
  -8   4   9      644.99      516.53     23.52 o 
  -6   4   9        0.14        0.85      9.92 o 
  -4   4   9       29.44       18.90      8.30 o 
  -2   4   9       81.69       70.53      7.41 o 
   0   4   9     1633.07     1442.15     38.37 o 
   2   4   9       10.13       -9.62      9.62 o 
   4   4   9       14.61       -1.40     10.28 o 
   6   4   9      855.10      946.96     29.65 o 
   8   4   9       53.70       23.55     20.02 o 
  10   4   9        7.12      -26.69     26.69 o 
 -13   5   9        3.40        3.24      1.05 o 
 -11   5   9       13.52       44.01     19.14 o 
  -9   5   9       87.40      102.08     20.32 o 
  -7   5   9      591.18      628.26     22.61 o 
  -5   5   9       33.33       37.21     10.50 o 
  -3   5   9     1084.48     1019.20     22.07 o 
  -1   5   9      172.66      151.03     10.01 o 
   1   5   9     1103.87     1107.77     22.41 o 
   3   5   9       27.59       30.94      9.04 o 
   5   5   9        0.42        1.24     11.63 o 
   7   5   9        4.75       17.92     18.19 o 
   9   5   9      102.20       63.02     24.17 o 
  11   5   9       13.31       55.11     26.07 o 
 -12   6   9       55.67       84.22     23.62 o 
 -10   6   9        5.27       20.44     16.30 o 
  -8   6   9        4.63        6.30      1.23 o 
  -6   6   9      144.94      123.31     11.55 o 
  -4   6   9        3.15        5.68      1.17 o 
  -2   6   9       75.60       73.09      8.89 o 
   0   6   9        3.09       11.05      5.31 o 
   2   6   9      186.82      190.14     12.20 o 
   4   6   9        3.86        4.11      0.81 o 
   6   6   9        0.58       36.57     16.17 o 
   8   6   9        5.22      -15.96     19.82 o 
  10   6   9        2.80      -18.97     24.96 o 
 -11   7   9        8.79       30.19     23.27 o 
  -9   7   9      238.45      177.26     23.58 o 
  -7   7   9      153.35      160.94     16.20 o 
  -5   7   9        0.05        0.41     11.36 o 
  -3   7   9      480.93      549.15     18.31 o 
  -1   7   9      200.91      236.84     14.98 o 
   1   7   9      427.33      474.53     14.50 o 
   3   7   9      470.49      575.03     18.87 o 
   5   7   9      172.23      184.27     19.08 o 
   7   7   9      723.45      759.90     25.87 o 
   9   7   9        9.73       -2.54     19.42 o 
 -12   8   9       13.99      -25.75     25.75 o 
 -10   8   9       10.30       21.29     21.29 o 
  -8   8   9      365.75      329.45     22.24 o 
  -6   8   9      246.75      247.20     21.55 o 
  -4   8   9      100.71       64.41     14.46 o 
  -2   8   9      102.30      117.54     13.97 o 
   0   8   9      265.41      261.15     12.13 o 
   2   8   9       49.59       67.60     13.65 o 
   4   8   9       96.73       57.49     12.68 o 
   6   8   9       21.52       22.87      7.09 o 
   8   8   9      130.29      162.19     22.62 o 
  10   8   9        0.00      -15.18     25.49 o 
 -11   9   9        0.36      -23.28     23.28 o 
  -9   9   9        7.22       -9.55     16.36 o 
  -7   9   9      250.37      260.37     17.63 o 
  -5   9   9      263.89      303.31     18.38 o 
  -3   9   9       14.38       30.49      9.41 o 
  -1   9   9       96.65      102.61     10.68 o 
   1   9   9       68.97       73.94     12.79 o 
   3   9   9      142.61      138.31     16.24 o 
   5   9   9       19.30       13.53      4.06 o 
   7   9   9        3.14       22.49     17.23 o 
   9   9   9       33.59       33.71     21.26 o 
 -10  10   9        1.39       11.22     19.82 o 
  -8  10   9        0.00      -10.78     15.41 o 
  -6  10   9      153.80      148.96     14.95 o 
  -4  10   9      211.17      228.88     16.63 o 
  -2  10   9       71.06      114.46     12.61 o 
   0  10   9      276.40      296.38     12.57 o 
   2  10   9      109.42      112.11     15.85 o 
   4  10   9      154.74      122.97     15.04 o 
   6  10   9       67.71       69.24     16.95 o 
   8  10   9       28.14       -6.94     20.13 o 
 -11  11   9        1.30      -20.26     20.57 o 
  -9  11   9       15.62      -15.28     18.23 o 
  -7  11   9        9.73       12.16     15.34 o 
  -5  11   9       75.23       63.92     15.01 o 
  -3  11   9      296.11      369.98     20.47 o 
  -1  11   9       52.28       65.57     15.08 o 
   1  11   9       23.88        5.68     12.82 o 
   3  11   9       12.52       33.81     15.22 o 
   5  11   9       31.47       34.94     10.74 o 
   7  11   9        0.86       -4.27     18.42 o 
   9  11   9        0.48       15.31     21.05 o 
 -10  12   9        0.62        9.07     19.55 o 
  -8  12   9       39.03       38.13     11.83 o 
  -6  12   9       26.90       37.26     10.96 o 
  -4  12   9       34.11       35.42     10.65 o 
  -2  12   9        2.90       -9.09     13.52 o 
   0  12   9       25.97       43.64     22.80 o 
   2  12   9       67.77       79.78     14.63 o 
   4  12   9        3.02       20.18     14.77 o 
   6  12   9       40.03       53.28     14.78 o 
   8  12   9       19.30        9.36     20.28 o 
  -9  13   9       39.91       49.30     19.77 o 
  -7  13   9       42.97       43.80     13.33 o 
  -5  13   9       57.84       64.70     15.73 o 
  -3  13   9       29.14        4.86     12.04 o 
  -1  13   9        7.13       -7.79     11.89 o 
   1  13   9       92.89       45.27     15.56 o 
   3  13   9        1.97       34.93     16.15 o 
   5  13   9       32.09       37.02     18.82 o 
   7  13   9        9.03       19.38     18.53 o 
  -8  14   9        2.47       35.57     17.30 o 
  -6  14   9        6.31       41.83     14.92 o 
  -4  14   9       32.90       18.27     12.96 o 
  -2  14   9       54.69       18.36     12.45 o 
   0  14   9       11.81       11.81      3.22 o 
   2  14   9      275.20      296.92     16.55 o 
   4  14   9       64.34      111.59     16.00 o 
   6  14   9        1.98       -8.04     17.87 o 
  -7  15   9        1.89      -17.23     17.23 o 
  -5  15   9       24.43       29.07      8.58 o 
  -3  15   9        0.39       -5.52     13.28 o 
  -1  15   9       24.99       15.58     11.65 o 
   1  15   9        5.23       22.24     11.79 o 
   3  15   9       31.37       32.85      9.33 o 
   5  15   9       10.25       25.30     16.23 o 
  -6  16   9        1.86       20.73     16.10 o 
  -4  16   9        2.44        2.79      0.81 o 
  -2  16   9        8.65        8.03      2.07 o 
   0  16   9        0.26       32.27     27.59 o 
   2  16   9       22.94       27.05     13.90 o 
   4  16   9       26.49       15.35     16.29 o 
  -5  17   9        0.55      -16.15     16.15 o 
  -3  17   9        0.03      -14.62     14.62 o 
  -1  17   9        5.33        0.00     13.09 o 
   1  17   9        1.53      -13.68     13.68 o 
   3  17   9        7.48        3.83     15.34 o 
  -4  18   9        0.03       -8.81     14.60 o 
  -2  18   9        0.01       -2.09     15.18 o 
   0  18   9        1.26       11.14      9.20 o 
   2  18   9       10.16       27.41     12.72 o 
 -12   0  10        6.98      -25.77     25.77 o 
 -10   0  10     1022.54     1039.07     32.37 o 
  -8   0  10      307.42      257.35     17.12 o 
  -6   0  10      635.56      595.73     21.23 o 
  -4   0  10     1112.78     1021.63     23.70 o 
  -2   0  10     1134.98     1132.54     21.57 o 
   0   0  10     1034.79      930.87     51.16 o 
   2   0  10     1260.05     1093.17     22.68 o 
   4   0  10      365.33      379.25     19.99 o 
   6   0  10        3.22       17.65     13.82 o 
   8   0  10        1.71       38.97     20.79 o 
  10   0  10       10.55      -39.55     39.55 o 
 -13   1  10        6.73      -32.04     32.04 o 
 -11   1  10       21.57       21.06      6.59 o 
  -9   1  10      288.73      272.16     24.15 o 
  -7   1  10        1.11       29.70     12.31 o 
  -5   1  10        3.83       21.51      8.94 o 
  -3   1  10      324.76      313.84     11.26 o 
  -1   1  10        1.81        0.83      6.26 o 
   1   1  10      474.58      507.36     15.43 o 
   3   1  10       32.69       22.74      9.18 o 
   5   1  10       43.12       21.04     13.68 o 
   7   1  10      213.90      169.70     20.19 o 
   9   1  10       33.56       57.47     27.33 o 
  11   1  10       36.90       46.54     14.17 o 
 -12   2  10        1.80       17.96     24.06 o 
 -10   2  10       32.35       33.83     10.10 o 
  -8   2  10      175.32      159.97     17.59 o 
  -6   2  10      105.38       96.04     11.13 o 
  -4   2  10       13.53        7.86      8.78 o 
  -2   2  10       29.84       42.90      9.70 o 
   0   2  10      601.01      517.14     19.73 o 
   2   2  10        9.89       11.89      7.05 o 
   4   2  10        4.03        0.00     10.45 o 
   6   2  10       18.79       -1.96     15.38 o 
   8   2  10       14.46       11.11     19.53 o 
  10   2  10       71.12       89.76     31.66 o 
 -13   3  10        6.04        5.63      1.65 o 
 -11   3  10        4.41       54.06     24.39 o 
  -9   3  10        5.23        4.69      1.47 o 
  -7   3  10       70.00       60.05     12.65 o 
  -5   3  10       37.09       41.76      9.89 o 
  -3   3  10       10.17       19.28      8.07 o 
  -1   3  10       49.51       51.41      9.24 o 
   1   3  10        0.45       -5.20      7.35 o 
   3   3  10      543.48      614.53     20.03 o 
   5   3  10        1.08        1.53     12.53 o 
   7   3  10       38.20        2.36     18.90 o 
   9   3  10       27.67        6.43     20.37 o 
  11   3  10       14.24      -25.64     39.61 o 
 -12   4  10       13.54      -21.44     24.60 o 
 -10   4  10      591.22      488.12     31.13 o 
  -8   4  10      145.53      131.67     20.25 o 
  -6   4  10      291.45      242.19     10.77 o 
  -4   4  10     2059.05     2157.75     30.03 o 
  -2   4  10      173.93      209.77     13.68 o 
   0   4  10      225.03      225.61     10.52 o 
   2   4  10       15.18       41.57      7.60 o 
   4   4  10       11.09        4.31     10.56 o 
   6   4  10      871.02      895.68     34.51 o 
   8   4  10       20.15       26.49      8.47 o 
  10   4  10        0.17       15.08     27.88 o 
 -11   5  10       35.92       12.25     23.21 o 
  -9   5  10      334.58      328.63     23.09 o 
  -7   5  10      556.37      576.69     20.21 o 
  -5   5  10       35.31       12.50     10.09 o 
  -3   5  10      575.25      550.32     15.20 o 
  -1   5  10        2.85        0.00      9.02 o 
   1   5  10       25.41       21.41      8.61 o 
   3   5  10      129.33      101.30     12.42 o 
   5   5  10       20.73       -8.21     14.92 o 
   7   5  10       27.18       56.61     19.69 o 
   9   5  10        6.52       39.29     22.23 o 
 -12   6  10       29.07       43.40     22.05 o 
 -10   6  10        0.11      -13.14     20.89 o 
  -8   6  10       57.10       74.88     19.58 o 
  -6   6  10       13.26        7.11      2.19 o 
  -4   6  10      112.17      109.07     12.79 o 
  -2   6  10      374.44      364.05     14.74 o 
   0   6  10      190.47      157.61      8.19 o 
   2   6  10      144.46      152.39     11.45 o 
   4   6  10      601.43      696.30     24.06 o 
   6   6  10       19.50       15.16      4.43 o 
   8   6  10       15.40        7.43     21.43 o 
  10   6  10       41.83       42.66     13.20 o 
 -11   7  10        4.61      -22.09     22.09 o 
  -9   7  10       20.56        2.23     17.28 o 
  -7   7  10        0.18       16.28     14.25 o 
  -5   7  10      141.82      107.15     14.50 o 
  -3   7  10      365.91      370.08     13.60 o 
  -1   7  10        7.42       20.56      8.17 o 
   1   7  10        2.59        0.59     12.38 o 
   3   7  10       18.46       -5.68     12.27 o 
   5   7  10      931.63      979.37     30.01 o 
   7   7  10       10.40       -2.08     19.28 o 
   9   7  10       12.11        0.00     20.18 o 
 -12   8  10        1.64      -29.76     29.76 o 
 -10   8  10        0.34      -16.35     18.10 o 
  -8   8  10        1.22       23.09     14.16 o 
  -6   8  10        1.51       -3.39     13.59 o 
  -4   8  10        2.11       15.85     11.26 o 
  -2   8  10        0.54        0.02      8.44 o 
   0   8  10      251.60      188.82     12.16 o 
   2   8  10      452.33      406.87     17.72 o 
   4   8  10       94.72       87.45     16.49 o 
   6   8  10      211.53      154.78     21.10 o 
   8   8  10       11.53       12.42     17.97 o 
  10   8  10        0.10      -16.39     24.12 o 
 -11   9  10        4.19       32.48     20.11 o 
  -9   9  10       47.89       46.59     14.99 o 
  -7   9  10        2.98       19.39     14.41 o 
  -5   9  10       13.65       -1.63     12.11 o 
  -3   9  10      179.14      230.93     16.96 o 
  -1   9  10      227.45      190.69     12.87 o 
   1   9  10      149.15      191.74     18.02 o 
   3   9  10      618.38      702.09     26.06 o 
   5   9  10       62.40       65.25     17.43 o 
   7   9  10      142.08      122.37     19.26 o 
   9   9  10       10.59        0.00     22.14 o 
 -10  10  10        6.26       34.58     20.28 o 
  -8  10  10        0.63        6.66     14.86 o 
  -6  10  10      116.11      124.88     19.19 o 
  -4  10  10        5.37       -1.58     12.35 o 
  -2  10  10       89.29       82.87     14.34 o 
   0  10  10      627.31      686.38     31.15 o 
   2  10  10       50.02       55.62     15.24 o 
   4  10  10       30.13       65.41     14.49 o 
   6  10  10      256.78      267.24     16.24 o 
   8  10  10        4.82       39.08     18.81 o 
  -9  11  10        0.31      -19.69     19.69 o 
  -7  11  10       13.94       18.65     15.51 o 
  -5  11  10      204.59      182.36     18.82 o 
  -3  11  10        7.83        3.04     12.38 o 
  -1  11  10      115.65      165.05     15.47 o 
   1  11  10      288.04      285.32     19.76 o 
   3  11  10      159.59      164.06     17.17 o 
   5  11  10       52.96       63.66     15.88 o 
   7  11  10       13.08       30.95     21.62 o 
 -10  12  10        1.11      -22.39     22.39 o 
  -8  12  10        0.18       11.99     16.73 o 
  -6  12  10        4.64        9.91     13.82 o 
  -4  12  10      181.55      166.72     16.57 o 
  -2  12  10        0.00        0.21     14.10 o 
   0  12  10      351.32      306.83     23.45 o 
   2  12  10      499.69      526.36     24.51 o 
   4  12  10        0.00        0.22     20.44 o 
   6  12  10        0.55        0.02     19.56 o 
   8  12  10       13.84       44.05     20.11 o 
  -9  13  10       20.20       44.48     17.70 o 
  -7  13  10        5.59       26.88     14.38 o 
  -5  13  10        5.63      -11.44     14.08 o 
  -3  13  10       12.28       12.51      3.76 o 
  -1  13  10        8.41        8.16     12.45 o 
   1  13  10      305.96      230.44     18.33 o 
   3  13  10      182.20      177.51     13.72 o 
   5  13  10       18.22       36.91     16.61 o 
   7  13  10       57.00       44.97     21.00 o 
  -8  14  10        1.03      -18.02     19.24 o 
  -6  14  10        0.33        2.23     16.11 o 
  -4  14  10        0.02       22.55     13.28 o 
  -2  14  10        4.63        6.88     11.55 o 
   0  14  10        2.70       10.53     21.09 o 
   2  14  10       38.10       29.45     14.33 o 
   4  14  10       43.53        5.52     18.16 o 
   6  14  10        0.56        0.27     17.93 o 
  -7  15  10        2.13        4.82     17.66 o 
  -5  15  10        0.76        1.23     12.99 o 
  -3  15  10        7.11        7.48     14.16 o 
  -1  15  10       42.23       31.90     12.72 o 
   1  15  10        8.44       14.21     15.56 o 
   3  15  10       18.37       11.09     14.15 o 
   5  15  10        2.93        0.00     15.82 o 
  -6  16  10        1.26       28.01     14.54 o 
  -4  16  10        0.69        8.14     14.03 o 
  -2  16  10       23.06       17.13     12.85 o 
   0  16  10        0.19        9.94     13.72 o 
   2  16  10       14.29        5.60     14.18 o 
   4  16  10       16.45       13.91      3.53 o 
  -5  17  10        7.98       24.96     14.84 o 
  -3  17  10        0.02       20.46     14.03 o 
  -1  17  10        0.27        1.87     13.69 o 
   1  17  10        1.13       24.71     13.18 o 
   3  17  10        7.82      -11.95     15.94 o 
  -2  18  10        0.06       20.56     13.83 o 
   0  18  10        0.08       12.06      9.76 o 
 -13   1  11        0.56      -31.24     31.24 o 
 -11   1  11      143.98      137.88     30.38 o 
  -9   1  11      215.79      231.95     23.33 o 
  -7   1  11       62.15       57.44     19.51 o 
  -5   1  11      119.08      133.92     15.16 o 
  -3   1  11      274.47      271.54     13.49 o 
  -1   1  11        0.01       -2.18      7.66 o 
   1   1  11      314.82      334.60     14.05 o 
   3   1  11        1.08       12.39      8.51 o 
   5   1  11       70.65       33.36     14.01 o 
   7   1  11      123.55      177.06     26.32 o 
   9   1  11       47.76      -21.14     32.81 o 
 -12   2  11        0.10        0.24     25.20 o 
 -10   2  11      459.72      519.78     39.49 o 
  -8   2  11      293.06      244.32     21.17 o 
  -6   2  11       16.34        4.65     10.87 o 
  -4   2  11     1090.45     1170.82     30.85 o 
  -2   2  11       81.91       54.42      9.82 o 
   0   2  11      100.70       96.85      9.47 o 
   2   2  11       99.89      126.97     10.15 o 
   4   2  11       12.59      -12.78     12.78 o 
   6   2  11        9.55       32.42     17.56 o 
   8   2  11        4.97        0.00     27.79 o 
  10   2  11       18.11       20.94      6.80 o 
 -11   3  11       65.70       41.57     27.04 o 
  -9   3  11      135.45       89.68     15.20 o 
  -7   3  11       12.98       -3.49     13.43 o 
  -5   3  11      143.82      177.31     16.00 o 
  -3   3  11      100.53      153.70     15.85 o 
  -1   3  11      460.93      390.31     14.83 o 
   1   3  11      321.56      378.59     16.39 o 
   3   3  11       56.16       30.95      9.11 o 
   5   3  11        5.11        8.00      2.39 o 
   7   3  11       12.51       -7.54     19.16 o 
   9   3  11       50.78       40.83     29.94 o 
 -12   4  11       37.72       41.75     12.29 o 
 -10   4  11       24.83        8.09     21.80 o 
  -8   4  11       39.47       44.12     13.93 o 
  -6   4  11       23.94       56.82     12.24 o 
  -4   4  11        0.01        0.85     10.90 o 
  -2   4  11      155.36      174.35     11.51 o 
   0   4  11      673.70      639.58     20.40 o 
   2   4  11      217.19      250.07     12.69 o 
   4   4  11       24.26       15.96     11.47 o 
   6   4  11      163.25      105.18     21.60 o 
   8   4  11       11.92        9.13      2.81 o 
  10   4  11        0.10       34.56     30.85 o 
 -11   5  11        8.29       -6.55     24.26 o 
  -9   5  11      212.27      190.85     19.69 o 
  -7   5  11      151.51      140.70     18.41 o 
  -5   5  11       27.77       68.98     12.68 o 
  -3   5  11        3.53       -6.45      9.00 o 
  -1   5  11       20.80       13.43      9.18 o 
   1   5  11      339.97      391.16     16.27 o 
   3   5  11     1424.89     1307.01     30.33 o 
   5   5  11      344.03      244.91     20.11 o 
   7   5  11      217.60      237.17     25.03 o 
   9   5  11        0.48        0.04     25.42 o 
 -12   6  11        4.82      -24.77     24.77 o 
 -10   6  11       10.67       49.90     19.96 o 
  -8   6  11        3.70       10.59     13.31 o 
  -6   6  11      148.26      123.83     14.26 o 
  -4   6  11        3.31        4.17      0.65 o 
  -2   6  11       22.60        0.00      9.28 o 
   0   6  11        0.12       17.50      7.11 o 
   2   6  11     1206.64     1208.18     23.83 o 
   4   6  11      128.09      114.16     17.93 o 
   6   6  11       12.35        4.24     18.53 o 
   8   6  11      193.02      130.44     27.28 o 
  10   6  11       31.63      -33.09     33.09 o 
 -11   7  11        1.13       32.49     22.29 o 
  -9   7  11        7.34       21.96     16.33 o 
  -7   7  11        0.41      -14.12     14.12 o 
  -5   7  11       26.06       35.00     13.90 o 
  -3   7  11        0.01      -10.98     10.98 o 
  -1   7  11       68.83       53.17     11.39 o 
   1   7  11       28.95       43.95     11.44 o 
   3   7  11      472.83      456.57     22.92 o 
   5   7  11      127.91      113.82     19.45 o 
   7   7  11       13.78      -22.69     22.69 o 
   9   7  11       45.29      -12.58     25.18 o 
 -10   8  11        5.28      -11.47     21.16 o 
  -8   8  11        8.78       19.81     15.06 o 
  -6   8  11      124.43      117.92     15.40 o 
  -4   8  11      104.58       98.67     10.88 o 
  -2   8  11        0.69       17.00      9.84 o 
   0   8  11      209.50      216.93     10.25 o 
   2   8  11      103.59      120.05     19.28 o 
   4   8  11       38.75       47.90     14.33 o 
   6   8  11        0.54       39.84     19.42 o 
   8   8  11        0.11       13.42     22.46 o 
 -11   9  11       10.61      -27.27     27.27 o 
  -9   9  11       22.25       43.48     19.41 o 
  -7   9  11       35.06       12.24     14.98 o 
  -5   9  11        4.49        0.00     13.34 o 
  -3   9  11       76.15       92.05     11.66 o 
  -1   9  11        0.21        0.59     12.50 o 
   1   9  11      412.49      456.89     22.56 o 
   3   9  11      283.92      254.04     19.45 o 
   5   9  11       37.42       29.76      8.64 o 
   7   9  11        3.67      -18.78     20.54 o 
   9   9  11       21.99       24.05     22.67 o 
 -10  10  11        6.49       44.54     17.71 o 
  -8  10  11       14.44       18.73     15.14 o 
  -6  10  11      190.85      191.86     17.57 o 
  -4  10  11       77.64       90.06     13.96 o 
  -2  10  11        1.03        1.65     10.90 o 
   0  10  11        3.39        3.34      9.03 o 
   2  10  11      418.24      432.31     23.39 o 
   4  10  11       61.58       60.77     16.22 o 
   6  10  11       47.67       23.32     17.73 o 
   8  10  11       13.90       34.11     22.32 o 
  -9  11  11        1.84       21.51     17.26 o 
  -7  11  11       42.95       21.56     16.71 o 
  -5  11  11       53.47       57.76     15.89 o 
  -3  11  11      127.45      108.88     19.57 o 
  -1  11  11       15.20       36.50     10.68 o 
   1  11  11       27.41       43.25     13.93 o 
   3  11  11       30.69       32.89     16.65 o 
   5  11  11        4.71       29.72     17.39 o 
   7  11  11        6.95       -7.20     20.87 o 
  -8  12  11        0.24       -9.95     16.66 o 
  -6  12  11        1.53       16.55     12.88 o 
  -4  12  11      204.54      211.26     15.23 o 
  -2  12  11      483.49      499.01     19.98 o 
   0  12  11        3.29        3.10     10.16 o 
   2  12  11      467.05      441.47     20.46 o 
   4  12  11       74.94       76.59     18.07 o 
   6  12  11        0.98       30.25     17.84 o 
  -9  13  11       18.68      -21.66     21.66 o 
  -7  13  11       12.48      -17.12     17.12 o 
  -5  13  11       21.17       29.79     12.93 o 
  -3  13  11      116.45      110.05     13.81 o 
  -1  13  11      250.39      254.74     17.53 o 
   1  13  11       32.29       17.13     13.71 o 
   3  13  11      248.65      235.30     18.41 o 
   5  13  11      226.41      224.00     19.83 o 
   7  13  11        0.05        9.45     18.67 o 
  -8  14  11        0.00       23.63     15.68 o 
  -6  14  11        1.44       15.54     15.54 o 
  -4  14  11        1.07        0.57     13.62 o 
  -2  14  11        5.73       -9.08     13.12 o 
   0  14  11        7.00       22.96      8.45 o 
   2  14  11        3.59       23.76     13.35 o 
   4  14  11       84.04      108.28     18.61 o 
   6  14  11        9.89       24.34     19.47 o 
  -7  15  11        1.18        9.98     17.70 o 
  -5  15  11        0.02        0.00     14.36 o 
  -3  15  11        0.83        9.65     15.08 o 
  -1  15  11        6.80        7.23      2.34 o 
   1  15  11        0.83       11.11     14.36 o 
   3  15  11       26.41       19.31     14.91 o 
   5  15  11        2.75      -17.03     17.80 o 
  -6  16  11        2.11        7.07     16.51 o 
  -4  16  11        1.00      -10.48     15.11 o 
  -2  16  11        7.64      -14.88     14.88 o 
   0  16  11        0.13       12.49      9.41 o 
   2  16  11        4.59      -16.17     16.17 o 
   4  16  11        1.91       32.95     15.64 o 
  -3  17  11       15.04       10.41     14.46 o 
  -1  17  11       12.10      -15.23     15.23 o 
   1  17  11        1.76        2.00     14.00 o 
 -12   0  12        1.85        8.48     29.88 o 
 -10   0  12       10.21       -9.40     27.46 o 
  -8   0  12       78.75       43.58     17.50 o 
  -6   0  12       52.26       69.27     16.22 o 
  -4   0  12       72.48       28.75     12.25 o 
  -2   0  12      120.84      133.82     15.03 o 
   0   0  12     2086.63     2126.21    100.63 o 
   2   0  12       75.70       88.96     11.75 o 
   4   0  12        0.66        9.45     12.32 o 
   6   0  12       77.49       70.34     22.86 o 
   8   0  12       21.51       12.76     30.71 o 
  10   0  12       24.58      -63.82     63.82 o 
 -11   1  12      103.90       77.29     28.43 o 
  -9   1  12       95.97      109.12     23.92 o 
  -7   1  12        0.97        0.52     15.39 o 
  -5   1  12       80.34       80.32     12.14 o 
  -3   1  12      212.23      167.00     14.83 o 
  -1   1  12       38.47       59.40     12.25 o 
   1   1  12       82.71       88.99     12.11 o 
   3   1  12       21.29       19.25      9.37 o 
   5   1  12       55.86       71.31     17.91 o 
   7   1  12       79.74       85.39     23.42 o 
   9   1  12       46.57      -10.36     39.89 o 
 -12   2  12        6.99      -29.70     29.70 o 
 -10   2  12        5.84       47.60     21.63 o 
  -8   2  12       65.96       70.37     17.44 o 
  -6   2  12       21.05       38.50     14.97 o 
  -4   2  12      283.71      275.77     13.53 o 
  -2   2  12      325.00      300.59     13.05 o 
   0   2  12        8.13        1.30      6.43 o 
   2   2  12       48.40       43.23      9.77 o 
   4   2  12       11.74       14.72     11.17 o 
   6   2  12       51.75       94.84     21.21 o 
   8   2  12        8.99       11.27      3.43 o 
  10   2  12        2.77       -6.25     44.25 o 
 -11   3  12       54.63       55.67     14.96 o 
  -9   3  12       25.53       38.44     11.27 o 
  -7   3  12        1.56       19.62     15.21 o 
  -5   3  12      255.56      287.56     19.27 o 
  -3   3  12      287.30      276.06     16.16 o 
  -1   3  12       75.26       60.20      9.92 o 
   1   3  12      130.62      119.49     12.24 o 
   3   3  12      135.83      115.55     11.63 o 
   5   3  12       57.90       85.08     16.56 o 
   7   3  12        6.58       -5.77     23.08 o 
   9   3  12        0.60      -25.93     33.71 o 
 -12   4  12        0.01      -15.91     31.08 o 
 -10   4  12       59.85       93.75     24.32 o 
  -8   4  12      117.39       73.76     18.30 o 
  -6   4  12      103.97      104.63     12.53 o 
  -4   4  12      197.87      195.82     13.13 o 
  -2   4  12       47.77       26.74     10.94 o 
   0   4  12        0.90       -7.19      7.19 o 
   2   4  12       79.59      107.87     14.43 o 
   4   4  12       59.55       56.30     16.23 o 
   6   4  12       29.29       21.45     19.06 o 
   8   4  12        2.00       43.47     23.17 o 
  10   4  12        4.50       55.99     37.17 o 
 -11   5  12       53.73       33.91     25.18 o 
  -9   5  12       20.11       45.90     17.47 o 
  -7   5  12       22.42       12.09     15.31 o 
  -5   5  12       24.48       -6.47     12.70 o 
  -3   5  12       24.89       22.88      9.90 o 
  -1   5  12      254.69      281.57     15.19 o 
   1   5  12      669.15      606.81     23.09 o 
   3   5  12       26.76       -3.20     13.29 o 
   5   5  12       29.24       55.37     14.58 o 
   7   5  12        0.06      -23.48     23.48 o 
   9   5  12        1.35        1.27     28.27 o 
 -10   6  12        7.35        8.14      2.50 o 
  -8   6  12       41.95       77.18     18.53 o 
  -6   6  12        6.78        5.60     14.27 o 
  -4   6  12      170.76      140.65     15.34 o 
  -2   6  12       24.72       41.34      9.24 o 
   0   6  12      242.83      254.98     29.03 o 
   2   6  12      630.56      700.36     24.77 o 
   4   6  12        3.79       -3.77     14.82 o 
   6   6  12       11.81       20.78     16.91 o 
   8   6  12        4.91      -12.41     23.56 o 
 -11   7  12       40.17      -10.35     25.88 o 
  -9   7  12       40.37       43.79     13.13 o 
  -7   7  12       68.44       59.94     15.11 o 
  -5   7  12        4.22      -14.11     14.11 o 
  -3   7  12      107.73      101.59     16.74 o 
  -1   7  12       45.53       67.11     11.60 o 
   1   7  12      684.70      595.00     22.23 o 
   3   7  12        0.49       29.05     14.52 o 
   5   7  12        2.42      -17.60     17.60 o 
   7   7  12        0.91      -20.92     20.92 o 
   9   7  12        1.92        0.00     27.40 o 
 -10   8  12        5.42        5.94     19.92 o 
  -8   8  12       10.35       11.76     14.97 o 
  -6   8  12      233.64      226.51     22.25 o 
  -4   8  12      137.88      151.24     14.51 o 
  -2   8  12       20.47       18.36     12.70 o 
   0   8  12        0.94       26.41     21.24 o 
   2   8  12      147.10      168.19     20.15 o 
   4   8  12      132.02      140.10     16.99 o 
   6   8  12        7.36      -20.62     20.62 o 
   8   8  12        7.50       -8.89     25.80 o 
  -9   9  12        0.01      -18.76     18.76 o 
  -7   9  12      122.50      109.88     14.61 o 
  -5   9  12       30.19       60.24     13.47 o 
  -3   9  12      178.23      178.66     15.84 o 
  -1   9  12       21.17        1.56     12.87 o 
   1   9  12     1396.77     1246.32     32.67 o 
   3   9  12       12.95       15.96     15.51 o 
   5   9  12       37.90       37.85     11.43 o 
   7   9  12       53.98        7.77     20.74 o 
 -10  10  12        1.81       -9.18     21.51 o 
  -8  10  12        1.16        1.44     17.03 o 
  -6  10  12       12.11       -4.06     12.91 o 
  -4  10  12       60.20       64.66     17.46 o 
  -2  10  12      137.53      136.00     13.19 o 
   0  10  12       30.29       31.57     10.34 o 
   2  10  12      294.15      296.89     23.05 o 
   4  10  12      103.30      157.16     20.16 o 
   6  10  12        3.26       13.87     19.38 o 
   8  10  12       24.15      -22.31     22.31 o 
  -9  11  12        0.07      -21.02     21.02 o 
  -7  11  12        1.72      -15.32     15.32 o 
  -5  11  12        2.52       19.38     11.64 o 
  -3  11  12        0.32        1.27     13.33 o 
  -1  11  12       51.60       55.29     13.04 o 
   1  11  12      210.77      169.76     18.96 o 
   3  11  12       52.77       42.84     19.91 o 
   5  11  12        1.94      -17.95     17.95 o 
   7  11  12        3.15       22.83     19.98 o 
  -8  12  12        3.31       -7.71     16.17 o 
  -6  12  12        2.66      -14.51     14.51 o 
  -4  12  12        1.81      -15.50     15.50 o 
  -2  12  12        5.20       26.61     13.31 o 
   0  12  12       11.02       38.21     33.18 o 
   2  12  12       85.20       43.59     16.27 o 
   4  12  12       31.02       25.41      8.02 o 
   6  12  12       49.76       53.66     16.29 o 
  -7  13  12        4.52        2.34     16.61 o 
  -5  13  12        3.33        3.36      1.14 o 
  -3  13  12       17.89       18.86     11.95 o 
  -1  13  12        3.69       -9.00     14.10 o 
   1  13  12        2.89      -15.18     15.18 o 
   3  13  12       19.78      -16.73     16.73 o 
   5  13  12       36.74       15.27     17.99 o 
  -6  14  12        1.55      -15.71     15.71 o 
  -4  14  12       23.18        0.00     11.51 o 
  -2  14  12       10.62       35.92     13.12 o 
   0  14  12        4.37       18.50     10.29 o 
   2  14  12        2.95       -1.97     15.57 o 
   4  14  12        6.41      -12.36     16.76 o 
  -5  15  12        6.27       28.80     11.35 o 
  -3  15  12        0.49       -2.00     15.63 o 
  -1  15  12       14.43        7.79     12.26 o 
   1  15  12        8.60      -14.76     14.76 o 
   3  15  12        0.37       30.50     15.35 o 
  -4  16  12        2.11      -15.42     15.42 o 
  -2  16  12        0.63        1.65     13.08 o 
   0  16  12        0.12      -10.05     10.05 o 
   2  16  12        1.40      -12.08     14.88 o 
  -1  17  12        0.02       10.35     13.87 o 
 -11   1  13        9.44       26.93     27.31 o 
  -9   1  13       58.15       74.39     20.44 o 
  -7   1  13        0.23        0.55     16.13 o 
  -5   1  13       35.67       30.12     13.30 o 
  -3   1  13      232.36      223.21     15.96 o 
  -1   1  13      607.17      650.51     18.26 o 
   1   1  13      212.85      189.03     12.01 o 
   3   1  13      148.15      152.99     15.27 o 
   5   1  13       32.19       -5.02     22.75 o 
   7   1  13        0.57      -28.26     28.26 o 
   9   1  13        0.25      -49.89     49.89 o 
 -12   2  13       13.62       66.53     27.18 o 
 -10   2  13       71.23       78.42     24.38 o 
  -8   2  13       32.58       55.24     15.58 o 
  -6   2  13      109.58      103.47     15.06 o 
  -4   2  13       76.94       83.24     15.21 o 
  -2   2  13      186.26      234.25     12.79 o 
   0   2  13      212.51      270.18     24.03 o 
   2   2  13       60.70       69.08     12.31 o 
   4   2  13        6.95        4.88      1.20 o 
   6   2  13      357.67      394.30     36.81 o 
   8   2  13       32.72       -8.75     33.17 o 
 -11   3  13       33.43        0.00     25.50 o 
  -9   3  13        0.00       -5.42     18.51 o 
  -7   3  13       90.40       99.56     16.36 o 
  -5   3  13      706.31      741.86     23.71 o 
  -3   3  13       23.60        0.00     12.91 o 
  -1   3  13       57.13       52.52     11.65 o 
   1   3  13      936.78      787.06     24.91 o 
   3   3  13       25.66       16.72     12.95 o 
   5   3  13       52.30       84.41     20.63 o 
   7   3  13       41.63       26.91     28.77 o 
   9   3  13       11.33        8.96      2.38 o 
 -12   4  13        6.52      -30.36     30.36 o 
 -10   4  13        8.05       10.63      3.22 o 
  -8   4  13      221.37      209.23     22.16 o 
  -6   4  13      224.30      226.04     18.62 o 
  -4   4  13      113.34      129.26     16.13 o 
  -2   4  13      179.39      166.94     17.92 o 
   0   4  13        5.69       19.58     22.88 o 
   2   4  13      109.83      100.40     13.43 o 
   4   4  13       45.96       33.12     17.25 o 
   6   4  13       11.13       24.71     22.15 o 
   8   4  13       66.83       69.91     33.38 o 
 -11   5  13        2.58        3.51      1.06 o 
  -9   5  13       24.42        2.75     21.05 o 
  -7   5  13       28.84       21.83     14.66 o 
  -5   5  13       58.99       34.36     11.28 o 
  -3   5  13       69.33       46.09     14.47 o 
  -1   5  13      264.07      261.07     16.95 o 
   1   5  13      108.77      119.50     16.79 o 
   3   5  13        6.93       27.92     14.99 o 
   5   5  13       42.50       48.94     15.56 o 
   7   5  13        0.01       24.93     22.62 o 
   9   5  13       91.28       49.26     39.81 o 
 -10   6  13       18.20      -22.46     22.46 o 
  -8   6  13       32.52       68.36     17.58 o 
  -6   6  13        0.54       -2.09     14.88 o 
  -4   6  13      306.62      346.56     22.38 o 
  -2   6  13        0.83       -7.85     10.70 o 
   0   6  13     1338.77     1311.79     91.33 o 
   2   6  13      140.23      111.74     20.35 o 
   4   6  13      191.81      180.00     18.95 o 
   6   6  13       32.36       65.45     19.66 o 
   8   6  13        3.11       45.91     27.06 o 
 -11   7  13        0.24       -7.27     25.47 o 
  -9   7  13       28.16       33.30     18.99 o 
  -7   7  13       22.36       51.11     18.37 o 
  -5   7  13       13.85       -9.45     13.18 o 
  -3   7  13       38.25       38.76     13.09 o 
  -1   7  13       34.16       32.72     10.50 o 
   1   7  13      719.65      738.93     28.83 o 
   3   7  13        7.70      -17.29     17.29 o 
   5   7  13        3.31        6.93     18.41 o 
   7   7  13        0.80       26.32     24.52 o 
 -10   8  13       23.32      -22.69     22.69 o 
  -8   8  13        2.76      -18.52     18.52 o 
  -6   8  13       59.06       61.95     17.13 o 
  -4   8  13        0.68       23.38     12.88 o 
  -2   8  13       47.93       43.53      9.03 o 
   0   8  13       26.53       33.43     10.25 o 
   2   8  13      114.99       61.45     15.31 o 
   4   8  13       11.27       12.39     16.36 o 
   6   8  13       18.47      -22.89     22.89 o 
   8   8  13        0.15       36.07     27.28 o 
  -9   9  13        0.34       -8.40     19.59 o 
  -7   9  13        0.57        1.20     15.10 o 
  -5   9  13       94.38      106.07     15.35 o 
  -3   9  13       62.72       31.98     13.58 o 
  -1   9  13        5.58        3.39     11.97 o 
   1   9  13      271.86      264.54     19.99 o 
   3   9  13       29.83       28.67      8.68 o 
   5   9  13        8.54      -19.59     19.59 o 
   7   9  13        3.57        4.07      0.84 o 
 -10  10  13       11.10       -9.56     20.87 o 
  -8  10  13        0.40      -18.53     18.53 o 
  -6  10  13        8.03      -14.28     14.28 o 
  -4  10  13      110.59      117.83     18.14 o 
  -2  10  13      210.09      268.59     18.95 o 
   0  10  13      116.09      101.18     11.49 o 
   2  10  13      273.50      311.35     19.04 o 
   4  10  13        0.88        1.33     15.33 o 
   6  10  13       20.15       47.71     18.04 o 
  -9  11  13        1.73      -16.62     16.62 o 
  -7  11  13        2.44       33.59     14.21 o 
  -5  11  13        1.94       26.70     12.19 o 
  -3  11  13        1.39       18.78     11.93 o 
  -1  11  13        0.83        0.36     13.63 o 
   1  11  13        8.62        7.35     13.40 o 
   3  11  13       64.19       48.09     19.41 o 
   5  11  13       28.56       41.16     19.32 o 
   7  11  13        0.82        8.34     23.32 o 
  -8  12  13        3.27      -20.00     20.00 o 
  -6  12  13        6.24      -16.21     16.21 o 
  -4  12  13       18.15      -14.30     14.30 o 
  -2  12  13        0.89       22.58     11.50 o 
   0  12  13       40.04       57.82     29.97 o 
   2  12  13        0.00        9.73     15.44 o 
   4  12  13       22.65       12.80     16.70 o 
   6  12  13       31.65       -2.50     21.34 o 
  -7  13  13        0.19        0.00     16.90 o 
  -5  13  13        1.52      -12.99     15.62 o 
  -3  13  13        6.41      -13.07     13.07 o 
  -1  13  13        0.09       19.15     11.73 o 
   1  13  13       12.71       32.93     12.89 o 
   3  13  13        0.90      -17.78     17.78 o 
   5  13  13        2.57        4.07      1.05 o 
  -6  14  13        0.06        9.53     15.95 o 
  -4  14  13       18.28       25.60     14.27 o 
  -2  14  13        1.16      -12.97     12.97 o 
   0  14  13        7.44       -1.09     14.73 o 
   2  14  13       11.08       26.45     15.91 o 
   4  14  13        3.49       17.57     18.38 o 
  -5  15  13        1.30       25.21     16.17 o 
  -3  15  13        3.59       16.85     15.24 o 
  -1  15  13        0.04      -15.02     15.02 o 
   1  15  13       13.01       30.45     14.07 o 
   3  15  13        3.17        0.00     16.04 o 
  -2  16  13        5.87       21.15     13.46 o 
   0  16  13        0.15       10.12      9.70 o 
 -10   0  14        5.71      -28.06     28.06 o 
  -8   0  14       59.24       43.24     17.64 o 
  -6   0  14      308.96      268.40     24.48 o 
  -4   0  14        9.60       14.64      4.29 o 
  -2   0  14      529.24      506.66     25.67 o 
   0   0  14     1797.29     1938.34     31.63 o 
   2   0  14        1.48        0.07     18.46 o 
   4   0  14      421.95      380.10     22.87 o 
   6   0  14      313.46      377.30     43.25 o 
   8   0  14        2.12      -56.85     56.85 o 
 -11   1  14        4.07        4.10     30.86 o 
  -9   1  14        0.05       -3.20     22.08 o 
  -7   1  14      208.69      198.56     21.56 o 
  -5   1  14        4.61        8.84      2.81 o 
  -3   1  14      553.91      635.22     26.05 o 
  -1   1  14     1147.71      996.89     30.70 o 
   1   1  14       58.97       53.68     15.07 o 
   3   1  14       70.21       70.91     14.99 o 
   5   1  14      178.24      248.45     32.41 o 
   7   1  14       20.91       42.71     36.69 o 
   9   1  14        3.28        8.84     64.22 o 
 -10   2  14        2.02       -7.38     27.29 o 
  -8   2  14       14.44       -2.92     20.17 o 
  -6   2  14       51.55       13.25     17.37 o 
  -4   2  14       23.17       24.31     13.66 o 
  -2   2  14       52.80       22.32     17.86 o 
   0   2  14       22.04       31.00     13.14 o 
   2   2  14        0.53        2.00     15.93 o 
   4   2  14       52.07       15.27     18.19 o 
   6   2  14       11.79      -21.14     30.31 o 
   8   2  14       13.67      -46.72     46.72 o 
 -11   3  14        5.55      -30.74     30.74 o 
  -9   3  14       11.63      -18.44     20.78 o 
  -7   3  14        2.77       33.71     18.36 o 
  -5   3  14      105.47      104.93     15.51 o 
  -3   3  14      202.14      194.97     19.13 o 
  -1   3  14     1839.16     1995.59     34.06 o 
   1   3  14      591.04      557.60     23.76 o 
   3   3  14      141.37      159.03     17.22 o 
   5   3  14       33.91        2.70     21.65 o 
   7   3  14        6.27       16.00     32.45 o 
 -10   4  14        6.93       10.39     24.27 o 
  -8   4  14      228.79      219.88     22.21 o 
  -6   4  14       55.46       67.57     16.62 o 
  -4   4  14       23.54       -5.53     14.77 o 
  -2   4  14      201.52      210.19     16.05 o 
   0   4  14      663.45      785.05     86.14 o 
   2   4  14        0.96      -15.41     15.41 o 
   4   4  14       10.20       -9.61     20.70 o 
   6   4  14       33.97      -16.18     26.38 o 
   8   4  14        5.41      -41.24     41.24 o 
 -11   5  14        2.93       -7.94     25.63 o 
  -9   5  14       13.57       13.34      4.20 o 
  -7   5  14       90.61       59.98     16.64 o 
  -5   5  14      140.03      144.65     16.79 o 
  -3   5  14        0.61        5.33     14.22 o 
  -1   5  14      373.14      295.09     21.27 o 
   1   5  14        9.90      -14.62     14.62 o 
   3   5  14       51.87       38.46     15.67 o 
   5   5  14       11.30       16.02     20.95 o 
   7   5  14       39.91       61.58     29.87 o 
 -10   6  14        0.30        3.27     21.29 o 
  -8   6  14        5.66      -16.13     17.59 o 
  -6   6  14      290.18      368.57     24.54 o 
  -4   6  14      361.23      309.59     20.87 o 
  -2   6  14       94.42       64.22     16.30 o 
   0   6  14      709.82      749.18     20.57 o 
   2   6  14      101.84       59.26     17.78 o 
   4   6  14        2.90      -17.85     17.85 o 
   6   6  14       52.72       52.99     15.41 o 
   8   6  14       35.59       61.17     35.28 o 
  -9   7  14        1.22      -22.86     22.86 o 
  -7   7  14       36.34       62.71     16.71 o 
  -5   7  14       72.70       65.79     18.94 o 
  -3   7  14       50.96       20.36     14.22 o 
  -1   7  14       13.25       13.11      3.26 o 
   1   7  14      842.05      869.20     34.68 o 
   3   7  14        0.07       -4.40     15.78 o 
   5   7  14        4.41       12.97     17.78 o 
   7   7  14       43.42      -13.47     26.61 o 
 -10   8  14        1.72      -25.14     25.14 o 
  -8   8  14       12.82      -16.74     16.74 o 
  -6   8  14        0.84      -14.97     14.97 o 
  -4   8  14       15.72       31.58     14.93 o 
  -2   8  14        3.84       -1.90     13.33 o 
   0   8  14       93.35      109.27     13.01 o 
   2   8  14       25.74       16.13     15.15 o 
   4   8  14       15.25       20.48      6.60 o 
   6   8  14        9.81       19.89     22.17 o 
  -9   9  14        2.67      -19.72     19.72 o 
  -7   9  14        0.24        1.80     12.54 o 
  -5   9  14        3.70       14.95     14.71 o 
  -3   9  14       33.68       40.39     12.04 o 
  -1   9  14        0.00        3.96      1.09 o 
   1   9  14        3.05      -15.91     15.91 o 
   3   9  14       59.10       63.60     19.88 o 
   5   9  14        2.70        3.69      1.12 o 
   7   9  14       11.06        6.27     25.39 o 
  -8  10  14        4.39      -18.58     18.58 o 
  -6  10  14       14.42      -15.52     15.52 o 
  -4  10  14       28.25       45.17     14.05 o 
  -2  10  14       70.22       38.67     14.34 o 
   0  10  14       59.01       57.45      9.88 o 
   2  10  14        1.58       20.49     15.65 o 
   4  10  14       19.59       16.10     19.94 o 
   6  10  14        3.20      -24.47     24.47 o 
  -7  11  14        1.11      -17.91     17.91 o 
  -5  11  14       26.42       46.25     15.41 o 
  -3  11  14        2.42      -14.37     14.37 o 
  -1  11  14        1.84      -13.66     14.11 o 
   1  11  14        0.34       22.09     15.02 o 
   3  11  14        6.21       13.13     16.75 o 
   5  11  14        0.61       39.88     19.00 o 
  -8  12  14       10.72      -14.14     17.17 o 
  -6  12  14        6.66      -15.23     15.23 o 
  -4  12  14       44.88       68.58     14.48 o 
  -2  12  14       13.78      -12.10     13.61 o 
   0  12  14        4.14       23.48     34.11 o 
   2  12  14        2.14        2.00     15.11 o 
   4  12  14       41.65       44.26     12.70 o 
  -7  13  14        4.57       -2.61     15.83 o 
  -5  13  14        1.07       13.76     15.76 o 
  -3  13  14        2.64       -6.39     15.97 o 
  -1  13  14        0.33        0.06     13.13 o 
   1  13  14        0.00      -16.40     16.40 o 
   3  13  14        4.38       -2.10     16.64 o 
  -4  14  14        2.97      -16.27     16.27 o 
  -2  14  14        1.02        1.25     13.90 o 
   0  14  14        2.85       18.35      9.54 o 
   2  14  14        6.61      -16.73     16.73 o 
  -3  15  14        0.15      -14.31     14.31 o 
  -1  15  14        0.08        0.66     12.77 o 
   1  15  14        2.07       12.84     14.20 o 
 -11   1  15        7.80       -9.84     31.76 o 
  -9   1  15       17.64       29.24     21.54 o 
  -7   1  15        1.79       14.33     18.10 o 
  -5   1  15       38.75       39.54     11.61 o 
  -3   1  15       41.20       88.79     20.36 o 
  -1   1  15      260.11      315.80     29.90 o 
   1   1  15      436.52      478.02     26.35 o 
   3   1  15      210.23      290.25     28.91 o 
   5   1  15        0.27       11.84     30.23 o 
   7   1  15        0.07      -49.59     49.59 o 
 -10   2  15        7.68      -16.23     23.37 o 
  -8   2  15       48.30      118.32     26.80 o 
  -6   2  15      168.40      239.54     23.60 o 
  -4   2  15      124.69      132.17     17.60 o 
  -2   2  15      497.48      492.72     30.12 o 
   0   2  15       12.71       20.62     34.35 o 
   2   2  15       63.46       33.62     19.48 o 
   4   2  15        2.51        6.21     24.85 o 
   6   2  15        8.51      -38.94     38.94 o 
   8   2  15        0.83      -54.11     54.11 o 
 -11   3  15        6.71      -29.56     29.56 o 
  -9   3  15        3.29        3.40      1.08 o 
  -7   3  15       70.42      111.78     23.31 o 
  -5   3  15       16.26       32.09     18.25 o 
  -3   3  15       51.23      104.50     19.61 o 
  -1   3  15     1019.45     1103.29     44.74 o 
   1   3  15        6.92       11.60      3.47 o 
   3   3  15       88.65       64.86     20.87 o 
   5   3  15      221.43      255.92     31.90 o 
   7   3  15       14.53      -43.16     43.16 o 
 -10   4  15        0.11       38.16     23.11 o 
  -8   4  15       11.98       14.96     19.20 o 
  -6   4  15       89.71      100.99     18.12 o 
  -4   4  15      191.85      198.61     21.77 o 
  -2   4  15       59.67       52.80     15.55 o 
   0   4  15      941.23      924.25     24.19 o 
   2   4  15       53.20        7.03     19.91 o 
   4   4  15        3.12        5.59     20.06 o 
   6   4  15       20.34       53.60     31.54 o 
   8   4  15        0.05      -47.60     47.60 o 
  -9   5  15        6.27       -6.66     20.97 o 
  -7   5  15        4.09        8.13     15.95 o 
  -5   5  15       11.17       24.89     16.51 o 
  -3   5  15       23.27       25.50      7.96 o 
  -1   5  15      194.04      206.70     28.37 o 
   1   5  15       69.82       62.60     16.41 o 
   3   5  15       14.65        5.03     19.83 o 
   5   5  15        3.61       24.91     22.22 o 
   7   5  15        2.31      -33.85     33.85 o 
 -10   6  15        5.56      -22.24     23.61 o 
  -8   6  15       14.75       32.11     17.13 o 
  -6   6  15        7.01       29.27     15.49 o 
  -4   6  15      104.61       53.48     15.97 o 
  -2   6  15       28.69       44.31     14.52 o 
   0   6  15      294.20      333.14     52.38 o 
   2   6  15       97.67       90.36     19.99 o 
   4   6  15        0.01      -13.48     20.66 o 
   6   6  15       46.02       -6.87     29.55 o 
  -9   7  15        6.20       42.15     19.36 o 
  -7   7  15        5.38       34.38     15.06 o 
  -5   7  15       13.15        2.39     14.89 o 
  -3   7  15      129.35      156.70     18.64 o 
  -1   7  15       40.88       45.59     13.22 o 
   1   7  15       12.14       14.99     16.29 o 
   3   7  15        6.20       26.58     17.81 o 
   5   7  15       15.30      -24.47     24.47 o 
   7   7  15        5.78      -28.97     28.97 o 
  -8   8  15        8.27       46.68     17.57 o 
  -6   8  15       50.41       39.19     16.00 o 
  -4   8  15        0.45       17.46     14.68 o 
  -2   8  15        7.81       10.29      2.61 o 
   0   8  15        7.97       27.45     10.89 o 
   2   8  15        8.18      -11.27     20.48 o 
   4   8  15       26.35       67.89     22.18 o 
   6   8  15        0.08      -25.52     25.52 o 
  -9   9  15        1.48      -12.93     17.92 o 
  -7   9  15        0.43       18.53     15.30 o 
  -5   9  15       18.03       25.47     15.89 o 
  -3   9  15       44.58       32.42      9.94 o 
  -1   9  15       42.63       50.42     14.38 o 
   1   9  15        0.05      -15.06     17.00 o 
   3   9  15        4.77        2.28     16.98 o 
   5   9  15        1.81        1.71     19.92 o 
  -8  10  15        0.26       -5.98     17.13 o 
  -6  10  15        0.60       24.97     14.13 o 
  -4  10  15        1.63       26.88     13.45 o 
  -2  10  15       29.28       65.46     14.73 o 
   0  10  15       26.63       15.93     10.47 o 
   2  10  15        6.02       -4.53     18.13 o 
   4  10  15        2.29      -22.55     22.55 o 
  -7  11  15        0.01        0.93     15.72 o 
  -5  11  15        1.11       19.08     15.03 o 
  -3  11  15        1.63       -8.72     15.15 o 
  -1  11  15        0.24        6.32     15.13 o 
   1  11  15       22.38        8.64     17.73 o 
   3  11  15        0.03        9.59     17.09 o 
   5  11  15       20.96       -2.72     21.76 o 
  -6  12  15       18.25        0.00     15.49 o 
  -4  12  15        3.08       18.36     14.96 o 
  -2  12  15       10.90       -4.41     14.99 o 
   0  12  15        1.64       -6.01     11.10 o 
   2  12  15        1.01        3.58      1.14 o 
   4  12  15        1.64       20.20     17.90 o 
  -5  13  15        0.03        7.43     15.98 o 
  -3  13  15        0.82        6.71     15.36 o 
  -1  13  15        0.21      -15.49     15.49 o 
   1  13  15       15.98        6.79     15.27 o 
   3  13  15        9.15       47.95     17.71 o 
  -4  14  15        4.93       35.70     16.66 o 
  -2  14  15        2.13       -4.56     16.36 o 
   0  14  15        0.18       -4.05     10.47 o 
 -10   0  16       14.63       20.77     29.93 o 
  -8   0  16       59.97       63.79     19.30 o 
  -6   0  16      350.24      341.85     30.97 o 
  -4   0  16       21.49        8.26      2.60 o 
  -2   0  16     1078.09     1087.70     31.87 o 
   0   0  16       46.73       62.75     16.44 o 
   2   0  16      425.51      448.25     34.41 o 
   4   0  16      247.68      280.11     32.25 o 
   6   0  16      155.32      121.04     32.19 o 
  -9   1  16       30.44       54.98     25.80 o 
  -7   1  16       12.97      -20.20     21.33 o 
  -5   1  16       34.44       35.62     11.43 o 
  -3   1  16      374.18      365.36     25.46 o 
  -1   1  16      345.46      383.59     34.75 o 
   1   1  16      358.03      375.90     30.97 o 
   3   1  16       38.58       66.38     24.59 o 
   5   1  16       26.43       45.14     36.13 o 
   7   1  16        0.00      115.28     70.50 o 
 -10   2  16        2.49      -28.53     28.53 o 
  -8   2  16        0.34      -10.58     23.44 o 
  -6   2  16       53.43       49.92     20.52 o 
  -4   2  16       43.77       42.26     12.80 o 
  -2   2  16      139.80      142.09     26.88 o 
   0   2  16      150.36      164.33     40.29 o 
   2   2  16        7.66       17.39     20.58 o 
   4   2  16       24.07      -27.50     27.50 o 
   6   2  16       11.92       -5.62     49.55 o 
  -9   3  16        0.01        3.84     23.83 o 
  -7   3  16        0.00        6.19     20.63 o 
  -5   3  16       29.85       53.02     16.52 o 
  -3   3  16      117.66      127.42     23.40 o 
  -1   3  16        0.51       21.57     20.97 o 
   1   3  16        0.03        1.23     20.54 o 
   3   3  16        4.74        4.92      1.60 o 
   5   3  16        5.04        4.38     32.89 o 
   7   3  16        4.64       65.13     47.19 o 
 -10   4  16        0.64       12.98     27.14 o 
  -8   4  16       10.05      -23.99     23.99 o 
  -6   4  16       75.92      111.74     22.54 o 
  -4   4  16       17.07       17.61      5.60 o 
  -2   4  16      142.96       95.63     20.18 o 
   0   4  16      121.60      116.52     15.95 o 
   2   4  16       26.59       54.73     19.96 o 
   4   4  16       11.01       27.25     25.41 o 
   6   4  16        0.46        0.49     36.83 o 
  -9   5  16        2.55       25.80     21.90 o 
  -7   5  16       10.42        2.87     16.59 o 
  -5   5  16       38.20        7.71     17.82 o 
  -3   5  16       92.55       63.36     17.69 o 
  -1   5  16        0.01       -7.11     19.63 o 
   1   5  16       64.32       59.86     18.37 o 
   3   5  16       39.66        5.83     19.78 o 
   5   5  16        8.02      -28.56     28.56 o 
   7   5  16        3.86      -45.61     45.61 o 
  -8   6  16        4.76        3.22     18.68 o 
  -6   6  16        2.45       -2.66     16.01 o 
  -4   6  16        0.18       14.61     18.55 o 
  -2   6  16       41.74       74.96     18.70 o 
   0   6  16       31.92       39.81     13.31 o 
   2   6  16        0.01        0.20     20.06 o 
   4   6  16       58.08       69.26     25.16 o 
   6   6  16        6.50      -31.74     31.74 o 
  -9   7  16        4.22       -3.61     20.28 o 
  -7   7  16        3.02        2.97     16.66 o 
  -5   7  16        3.60       45.69     17.00 o 
  -3   7  16       83.96      112.25     21.75 o 
  -1   7  16       13.46      -18.95     18.95 o 
   1   7  16        0.24        7.43     18.40 o 
   3   7  16        8.88      -21.17     21.17 o 
   5   7  16        1.49        1.15     25.30 o 
  -8   8  16       14.75       19.21     16.81 o 
  -6   8  16       32.15       45.83     18.05 o 
  -4   8  16       21.43       13.77      4.23 o 
  -2   8  16      107.97       85.54     18.61 o 
   0   8  16       13.61      -15.23     15.23 o 
   2   8  16       23.98       33.08     18.16 o 
   4   8  16       13.35       -9.08     22.55 o 
  -7   9  16       33.54       46.45     19.47 o 
  -5   9  16       65.17       62.26     16.74 o 
  -3   9  16       34.12       51.71     17.40 o 
  -1   9  16        7.17       16.24     15.75 o 
   1   9  16        0.63        4.84     16.80 o 
   3   9  16       22.23       -2.67     20.06 o 
   5   9  16        0.09      -22.40     22.40 o 
  -6  10  16        6.63        2.60     18.74 o 
  -4  10  16       18.24       -2.47     17.11 o 
  -2  10  16        2.58      -14.05     17.18 o 
   0  10  16        4.61      -12.39     12.39 o 
   2  10  16        0.65      -16.70     16.70 o 
   4  10  16        3.46        3.30      0.58 o 
  -5  11  16        0.96       -2.45     15.93 o 
  -3  11  16        0.99        9.46     14.41 o 
  -1  11  16        1.82       23.32     16.79 o 
   1  11  16        0.54       28.98     17.66 o 
   3  11  16        8.91      -19.53     19.53 o 
  -4  12  16        0.01       22.29     14.39 o 
  -2  12  16       10.83        8.58      2.56 o 
   0  12  16        0.89       -0.29     53.27 o 
   2  12  16        4.31       12.61     17.18 o 
  -3  13  16        0.18       12.16     16.36 o 
  -1  13  16        0.84        1.47     13.04 o 
   1  13  16        0.06       31.58     15.24 o 
  -9   1  17        3.26      -30.03     30.03 o 
  -7   1  17       38.33      -19.73     26.44 o 
  -5   1  17       39.12       26.92     19.23 o 
  -3   1  17       61.45      123.74     28.45 o 
  -1   1  17      414.87      404.82     32.32 o 
   1   1  17       27.56      -24.69     24.69 o 
   3   1  17      162.59      210.12     40.15 o 
   5   1  17      124.39      118.40     53.01 o 
  -8   2  17       10.04      -23.89     23.89 o 
  -6   2  17        3.35       45.06     22.36 o 
  -4   2  17       93.28       94.70     26.00 o 
  -2   2  17       25.27      -23.50     23.50 o 
   0   2  17      282.81      336.22     48.24 o 
   2   2  17       17.80       21.85     25.99 o 
   4   2  17        2.40       29.57     32.65 o 
   6   2  17       59.57      -68.17     68.17 o 
  -9   3  17        0.83      -27.03     27.03 o 
  -7   3  17       32.96       -7.16     22.97 o 
  -5   3  17       56.27       59.84     17.76 o 
  -3   3  17       15.52      -14.42     19.79 o 
  -1   3  17      255.38      268.36     25.74 o 
   1   3  17        1.59       -6.17     20.67 o 
   3   3  17       46.45       50.88     26.28 o 
   5   3  17        0.39      -42.21     42.21 o 
  -8   4  17        6.34      -27.91     27.91 o 
  -6   4  17        7.07      -17.57     17.57 o 
  -4   4  17      125.57       69.04     20.84 o 
  -2   4  17       97.00       96.03     22.11 o 
   0   4  17       36.76      104.77     41.69 o 
   2   4  17        3.05      -25.31     25.31 o 
   4   4  17        6.74      -29.65     29.65 o 
   6   4  17        2.75      -48.07     48.07 o 
  -9   5  17       11.45      -28.54     28.54 o 
  -7   5  17       13.96       47.67     20.93 o 
  -5   5  17       38.84       35.49     21.41 o 
  -3   5  17       25.77       73.75     19.75 o 
  -1   5  17       20.88       24.56      7.46 o 
   1   5  17       82.03       85.15     23.15 o 
   3   5  17       11.60      -23.56     23.56 o 
   5   5  17       29.12       -4.74     35.31 o 
  -8   6  17        7.48      -22.01     24.06 o 
  -6   6  17       17.75       34.17     22.78 o 
  -4   6  17       45.86       97.10     19.83 o 
  -2   6  17       16.41        5.83      1.84 o 
   0   6  17       53.43        4.44     30.22 o 
   2   6  17       35.75       41.09      3.42 o 
   4   6  17        0.84      -29.08     29.08 o 
  -7   7  17        0.03      -21.10     21.10 o 
  -5   7  17        4.32       34.27     19.78 o 
  -3   7  17        0.43      -10.56     19.98 o 
  -1   7  17       15.46       13.05      3.69 o 
   1   7  17        2.78       19.83     20.72 o 
   3   7  17       49.35       43.64     13.50 o 
   5   7  17        1.06        0.57     32.77 o 
  -6   8  17       12.78       51.13     19.87 o 
  -4   8  17        4.69      -13.65     18.94 o 
  -2   8  17        5.26      -13.12     20.78 o 
   0   8  17        0.76       21.49     26.73 o 
   2   8  17       15.92      -22.68     22.68 o 
   4   8  17       60.38       44.80     25.42 o 
  -7   9  17        1.04      -21.23     21.23 o 
  -5   9  17        2.88       33.93     19.42 o 
  -3   9  17        8.88      -18.52     19.58 o 
  -1   9  17        0.07      -18.68     18.68 o 
   1   9  17       17.24       21.86     21.31 o 
   3   9  17        1.34       36.89     20.59 o 
  -6  10  17        0.48       32.74     18.40 o 
  -4  10  17        0.03      -21.17     21.17 o 
  -2  10  17        2.43        0.73     17.95 o 
   0  10  17        0.47      -25.03     38.02 o 
   2  10  17       10.59       -5.52     21.06 o 
  -5  11  17        1.99      -11.16     16.24 o 
  -3  11  17        6.08       36.78     18.64 o 
  -1  11  17       14.96       -5.09     17.72 o 
   1  11  17        1.23       32.03     19.96 o 
  -2  12  17        0.67       -5.14     17.78 o 
   0  12  17        7.95       18.22     17.52 o 
  -8   0  18       24.13       23.56     35.36 o 
  -6   0  18       13.17        9.49     29.45 o 
  -4   0  18        4.63      -30.94     30.94 o 
  -2   0  18      157.16      223.34     43.75 o 
   0   0  18       88.65      126.46     23.03 o 
   2   0  18       16.81       18.55      5.63 o 
   4   0  18        3.61        2.55     63.39 o 
  -9   1  18        0.27      -37.14     37.14 o 
  -7   1  18        0.21        0.22     23.25 o 
  -5   1  18        0.05        4.00     26.25 o 
  -3   1  18       70.90       11.64     31.45 o 
  -1   1  18       96.26       95.81     32.53 o 
   1   1  18       19.88        4.51     29.12 o 
   3   1  18       33.23      119.98     44.67 o 
   5   1  18       27.35      -82.55     82.55 o 
  -8   2  18        5.46       20.52     30.53 o 
  -6   2  18       15.44       25.38     29.67 o 
  -4   2  18       27.02      -28.83     28.83 o 
  -2   2  18       69.67       65.54     27.91 o 
   0   2  18       46.93       20.87     72.77 o 
   2   2  18       79.25      119.77     36.93 o 
   4   2  18      129.25      129.65     37.23 o 
  -7   3  18       38.62       64.91     28.24 o 
  -5   3  18        7.82      -26.15     26.15 o 
  -3   3  18      126.02       79.84     30.28 o 
  -1   3  18        0.65       42.55     23.21 o 
   1   3  18       53.29       27.85     24.06 o 
   3   3  18        2.36       55.63     30.57 o 
   5   3  18       15.96       51.98     58.73 o 
  -8   4  18        8.36      -30.48     30.48 o 
  -6   4  18        8.71      -24.74     24.74 o 
  -4   4  18        2.30       10.12     22.77 o 
  -2   4  18       12.81       13.15      4.01 o 
   0   4  18       22.06        7.67     24.56 o 
   2   4  18       53.00       36.77     28.42 o 
   4   4  18        0.77       32.40     35.43 o 
  -7   5  18       11.27      -11.99     25.11 o 
  -5   5  18        4.69      -17.14     24.83 o 
  -3   5  18       13.23       32.24     24.44 o 
  -1   5  18        6.69       48.82     24.06 o 
   1   5  18       20.20       10.63     23.10 o 
   3   5  18       21.84       60.30     32.01 o 
  -6   6  18        6.22        9.14      2.35 o 
  -4   6  18        7.78      -23.82     23.82 o 
  -2   6  18        1.44        1.06     23.56 o 
   0   6  18        0.45        4.28     34.12 o 
   2   6  18       10.48       55.17     26.68 o 
   4   6  18       32.09      -31.94     31.94 o 
  -7   7  18        4.25       22.29     18.93 o 
  -5   7  18        0.23      -23.46     23.46 o 
  -3   7  18       66.23       73.54     24.30 o 
  -1   7  18        0.23      -15.47     19.18 o 
   1   7  18        0.08       -6.48     22.68 o 
   3   7  18       23.13       34.50     28.46 o 
  -6   8  18        0.09       20.52     23.00 o 
  -4   8  18       16.39        9.21     21.07 o 
  -2   8  18       13.17       32.79     21.08 o 
   0   8  18       63.98       59.54     16.32 o 
   2   8  18        1.09       30.40     24.07 o 
  -5   9  18        0.00      -23.15     23.15 o 
  -3   9  18       27.39       41.51     25.25 o 
  -1   9  18        0.07       14.86     18.78 o 
   1   9  18       28.07        6.37     23.44 o 
  -4  10  18        1.56        1.18     20.63 o 
  -2  10  18       11.01       10.71      2.92 o 
   0  10  18        7.69       14.70     38.43 o 
  -7   1  19       10.48       -6.43     35.58 o 
  -5   1  19       14.79       26.76     36.41 o 
  -3   1  19       10.78       11.09      3.04 o 
  -1   1  19        0.49        0.33     26.31 o 
   1   1  19        2.43       39.32     41.94 o 
   3   1  19        9.68        9.64      3.16 o 
  -6   2  19        0.04      -32.33     32.33 o 
  -4   2  19       23.83        9.58     29.71 o 
  -2   2  19       26.41       65.83     33.89 o 
   0   2  19        7.12        7.16      2.10 o 
   2   2  19       49.19       52.47     14.28 o 
   4   2  19        5.50       10.31     65.54 o 
  -7   3  19        0.99      -33.51     33.51 o 
  -5   3  19        6.61       11.89      3.23 o 
  -3   3  19       41.84       82.24     27.26 o 
  -1   3  19       21.85      -27.85     27.85 o 
   1   3  19       27.49       27.36      9.05 o 
   3   3  19       98.94      206.61     49.89 o 
  -6   4  19       11.90      -31.47     31.47 o 
  -4   4  19       34.52       87.46     30.38 o 
  -2   4  19        0.20      -32.09     32.09 o 
   0   4  19       13.80       -0.28     21.06 o 
   2   4  19       94.86       95.34     41.14 o 
  -5   5  19       25.41       30.21      8.77 o 
  -3   5  19       10.54       13.60      3.18 o 
  -1   5  19       79.04      130.81     27.72 o 
   1   5  19        5.57      -22.04     24.58 o 
   3   5  19      136.59      213.88     47.53 o 
  -6   6  19       11.44       29.05     26.78 o 
  -4   6  19       36.88       83.63     28.11 o 
  -2   6  19       40.12       37.82     11.52 o 
   0   6  19        4.43       43.21     25.48 o 
   2   6  19        8.29       31.41     28.93 o 
  -5   7  19        3.92        2.18     26.63 o 
  -3   7  19       62.77       17.85     25.61 o 
  -1   7  19       29.66        7.16     23.57 o 
   1   7  19        1.30       43.44     24.62 o 
  -4   8  19        0.38       28.57     26.32 o 
  -2   8  19       92.35       92.42     27.06 o 
   0   8  19        0.27       -1.87     16.85 o 
  -6   0  20        4.37      -58.85     58.85 o 
  -4   0  20       13.12      108.16     57.63 o 
  -2   0  20        0.69      103.84     58.60 o 
   0   0  20      190.91      236.20    119.82 o 
   2   0  20       58.75       86.14     21.35 o 
  -5   1  20        1.86        2.98     43.92 o 
  -3   1  20       19.06       35.50     49.83 o 
  -1   1  20        8.65       62.40     49.63 o 
   1   1  20      133.37      269.63     70.54 o 
  -6   2  20       17.37       27.43     41.74 o 
  -4   2  20        5.08      -48.77     48.77 o 
  -2   2  20       33.84       95.62     43.51 o 
   0   2  20      112.15      103.05     36.99 o 
   2   2  20       32.83      -74.17     74.17 o 
  -5   3  20        1.74       23.77     39.43 o 
  -3   3  20       15.99      -22.38     39.44 o 
  -1   3  20        0.99       18.12     34.54 o 
   1   3  20       30.96      108.06     47.06 o 
  -4   4  20       21.31      -41.97     41.97 o 
  -2   4  20        0.37      -39.18     39.18 o 
   0   4  20        0.11      -36.19     89.35 o 
  -3   5  20       51.96       62.60     34.81 o 
  -1   5  20        4.05       15.11     32.98 o 
  -2   6  20        1.68        0.36     28.67 o 
                                                 
